# Supplementary material for: Intracoronary Delivery of Porcine Cardiac Progenitor Cells Overexpressing IGF-1 and HGF in a Pig Model of Sub-Acute Myocardial Infarction
Source: Cells. 2021 Sep 28;10(10):2571. doi: 10.3390/cells10102571 (PMC8534140; doi:10.3390/cells10102571)
Supplement: Supplementary file 1 [file cells-10-02571-s001.zip]

Archive with 4 entries (4 files):
- cells-1314684-supplementary.v3.pdf
- Table S3.xlsx
- Table S4 .xlsx
- Table S7_Fig 5E 2way ANOVA.xlsx
