# Supplementary material for: Intracoronary Delivery of Porcine Cardiac Progenitor Cells Overexpressing IGF-1 and HGF in a Pig Model of Sub-Acute Myocardial Infarction
Source: Cells. 2021 Sep 28;10(10):2571. doi: 10.3390/cells10102571 (PMC8534140; doi:10.3390/cells10102571)
Supplement: Supplementary file 1 [file cells-10-02571-s001.zip › Table S4 .xlsx]

## Sheet: Table S 
ID ensemble	hgnc_symbol	logFC	adj.P.Val	description
ENSG00000118785	SPP1	15.0867	7.31936e-34	secreted phosphoprotein 1
ENSG00000170893	TRH	15.069	4.99204e-14	thyrotropin-releasing hormone
ENSG00000145423	SFRP2	13.8346	3.71381e-13	secreted frizzled-related protein 2
ENSG00000222014	RAB6C	13.732	9.66953e-51	RAB6C, member RAS oncogene family
ENSG00000077943	ITGA8	13.6344	2.24472e-31	integrin, alpha 8
ENSG00000263563	UBBP4	13.5336	2.39192e-47	ubiquitin B pseudogene 4
ENSG00000165457	FOLR2	13.4449	1.57881e-47	folate receptor 2 (fetal)
ENSG00000054803	CBLN4	12.9498	3.17061e-33	cerebellin 4 precursor
ENSG00000125726	CD70	12.8312	1.2894e-36	CD70 molecule
ENSG00000114013	CD86	12.6329	8.6851e-38	CD86 molecule
ENSG00000125848	FLRT3	12.3641	3.42783e-23	fibronectin leucine rich transmembrane protein 3
ENSG00000198092	TMPRSS11F	12.277	1.0392e-17	transmembrane protease, serine 11F
ENSG00000130768	SMPDL3B	12.1073	5.56499e-24	sphingomyelin phosphodiesterase, acid-like 3B
ENSG00000134755	DSC2	12.0817	1.25096e-23	desmocollin 2
ENSG00000145824	CXCL14	11.9715	2.3617e-13	chemokine (C-X-C motif) ligand 14
ENSG00000156076	WIF1	11.9621	4.4121e-28	WNT inhibitory factor 1
ENSG00000115361	ACADL	11.8662	5.87016e-28	acyl-CoA dehydrogenase, long chain
ENSG00000185565	LSAMP	11.7209	2.22104e-17	limbic system-associated membrane protein
ENSG00000184261	KCNK12	11.5852	9.58239e-21	potassium channel, subfamily K, member 12
ENSG00000101230	ISM1	11.581	3.20791e-22	isthmin 1, angiogenesis inhibitor
ENSG00000259164	UNC	11.4416	1.28144e-21	Uncharacterized protein
ENSG00000056291	NPFFR2	11.4056	2.86951e-20	neuropeptide FF receptor 2
ENSG00000168032	ENTPD3	11.3949	3.68056e-52	ectonucleoside triphosphate diphosphohydrolase 3
ENSG00000171551	ECEL1	11.2861	6.19253e-11	endothelin converting enzyme-like 1
ENSG00000169418	NPR1	11.2399	8.22296e-16	natriuretic peptide receptor A/guanylate cyclase A (atrionatriuretic peptide receptor A)
ENSG00000169071	ROR2	11.1503	4.07976e-20	receptor tyrosine kinase-like orphan receptor 2
ENSG00000106809	OGN	11.1099	2.42029e-15	osteoglycin
ENSG00000188783	PRELP	11.1078	2.16946e-19	proline/arginine-rich end leucine-rich repeat protein
ENSG00000157554	ERG	11.0673	1.02668e-14	v-ets avian erythroblastosis virus E26 oncogene homolog
ENSG00000168913	ENHO	11.0275	1.30787e-15	energy homeostasis associated
ENSG00000138294	MSMB	10.9149	1.2352e-14	microseminoprotein, beta-
ENSG00000254585	MAGEL2	10.8909	1.41663e-14	MAGE-like 2
ENSG00000133985	TTC9	10.8518	1.17032e-15	tetratricopeptide repeat domain 9
ENSG00000171476	HOPX	10.8308	4.69628e-14	HOP homeobox
ENSG00000168481	LGI3	10.7895	3.91497e-14	leucine-rich repeat LGI family, member 3
ENSG00000197410	DCHS2	10.7761	3.33581e-13	dachsous 2 (Drosophila)
ENSG00000182107	TMEM30B	10.7282	4.56591e-15	transmembrane protein 30B
ENSG00000081818	PCDHB4	10.7209	3.25752e-13	protocadherin beta 4
ENSG00000176533	GNG7	10.6933	2.85343e-12	guanine nucleotide binding protein (G protein), gamma 7
ENSG00000267140	UNC	10.6924	5.08502e-11	Uncharacterized protein
ENSG00000205669	ACOT6	10.6914	5.70912e-13	acyl-CoA thioesterase 6
ENSG00000170370	EMX2	10.6693	1.08606e-11	empty spiracles homeobox 2
ENSG00000164116	GUCY1A3	10.6549	2.56884e-12	guanylate cyclase 1, soluble, alpha 3
ENSG00000187955	COL14A1	10.6517	7.75902e-21	collagen, type XIV, alpha 1
ENSG00000173805	HAP1	10.6199	1.05968e-12	huntingtin-associated protein 1
ENSG00000135744	AGT	10.6111	4.54116e-12	angiotensinogen (serpin peptidase inhibitor, clade A, member 8)
ENSG00000127083	OMD	10.5751	5.8462e-08	osteomodulin
ENSG00000151067	CACNA1C	10.4991	4.77775e-17	calcium channel, voltage-dependent, L type, alpha 1C subunit
ENSG00000112796	ENPP5	10.4653	1.21581e-09	ectonucleotide pyrophosphatase/phosphodiesterase 5 (putative)
ENSG00000130294	KIF1A	10.4607	3.27005e-11	kinesin family member 1A
ENSG00000160307	S100B	10.4092	1.30611e-08	S100 calcium binding protein B
ENSG00000073754	CD5L	10.3828	2.14592e-09	CD5 molecule-like
ENSG00000197408	CYP2B6	10.3609	3.52511e-08	cytochrome P450, family 2, subfamily B, polypeptide 6
ENSG00000136999	NOV	10.3471	8.62423e-12	nephroblastoma overexpressed
ENSG00000066468	FGFR2	10.3198	5.28502e-11	fibroblast growth factor receptor 2
ENSG00000164588	HCN1	10.2262	2.65889e-10	hyperpolarization activated cyclic nucleotide-gated potassium channel 1
ENSG00000162998	FRZB	10.2026	1.42437e-30	frizzled-related protein
ENSG00000141161	UNC45B	10.197	5.01514e-09	unc-45 homolog B (C. elegans)
ENSG00000140835	CHST4	10.132	6.79673e-08	carbohydrate (N-acetylglucosamine 6-O) sulfotransferase 4
ENSG00000102468	HTR2A	10.0433	5.717e-09	5-hydroxytryptamine (serotonin) receptor 2A, G protein-coupled
ENSG00000162367	TAL1	10.0115	2.38234e-09	T-cell acute lymphocytic leukemia 1
ENSG00000255872	UNC	10.0079	1.03611e-09	Unc
ENSG00000100298	APOBEC3H	9.98541	2.69499e-09	apolipoprotein B mRNA editing enzyme, catalytic polypeptide-like 3H
ENSG00000122378	FAM213A	9.95723	4.99708e-29	family with sequence similarity 213, member A
ENSG00000248485	PCP4L1	9.93645	1.0926e-30	Purkinje cell protein 4 like 1
ENSG00000168530	MYL1	9.85628	1.94443e-07	myosin, light chain 1, alkali; skeletal, fast
ENSG00000011600	TYROBP	9.8534	4.61074e-08	TYRO protein tyrosine kinase binding protein
ENSG00000115457	IGFBP2	9.81484	3.33979e-12	insulin-like growth factor binding protein 2, 36kDa
ENSG00000174640	SLCO2A1	9.74319	1.04113e-05	solute carrier organic anion transporter family, member 2A1
ENSG00000184697	CLDN6	9.71072	2.77719e-08	claudin 6
ENSG00000157570	TSPAN18	9.6488	2.98387e-13	tetraspanin 18
ENSG00000164076	CAMKV	9.63884	4.22476e-06	CaM kinase-like vesicle-associated
ENSG00000205436	EXOC3L4	9.62574	1.33376e-06	exocyst complex component 3-like 4
ENSG00000088726	TMEM40	9.57072	8.94097e-07	transmembrane protein 40
ENSG00000133048	CHI3L1	9.56612	1.62052e-10	chitinase 3-like 1 (cartilage glycoprotein-39)
ENSG00000143195	ILDR2	9.55524	1.02134e-07	immunoglobulin-like domain containing receptor 2
ENSG00000116031	CD207	9.54993	5.93429e-08	CD207 molecule, langerin
ENSG00000180318	ALX1	9.50681	4.66326e-05	ALX homeobox 1
ENSG00000102678	FGF9	9.49595	3.95105e-07	fibroblast growth factor 9
ENSG00000124256	ZBP1	9.49055	1.35851e-07	Z-DNA binding protein 1
ENSG00000089041	P2RX7	9.46505	2.8689e-07	purinergic receptor P2X, ligand-gated ion channel, 7
ENSG00000156885	COX6A2	9.46305	6.4487e-08	cytochrome c oxidase subunit VIa polypeptide 2
ENSG00000172724	CCL19	9.42621	4.74993e-07	chemokine (C-C motif) ligand 19
ENSG00000134028	ADAMDEC1	9.39418	1.78888e-06	ADAM-like, decysin 1
ENSG00000108950	FAM20A	9.3805	5.88365e-13	family with sequence similarity 20, member A
ENSG00000182771	GRID1	9.29862	3.85869e-06	glutamate receptor, ionotropic, delta 1
ENSG00000184716	SERINC4	9.25486	2.49193e-07	serine incorporator 4
ENSG00000101695	RNF125	9.2456	9.10165e-28	ring finger protein 125, E3 ubiquitin protein ligase
ENSG00000103175	WFDC1	9.23901	9.33574e-16	WAP four-disulfide core domain 1
ENSG00000004468	CD38	9.22867	4.47023e-07	CD38 molecule
ENSG00000164128	NPY1R	9.22712	1.11962e-06	neuropeptide Y receptor Y1
ENSG00000047617	ANO2	9.15974	6.47475e-06	anoctamin 2
ENSG00000150051	MKX	9.12045	6.30874e-09	mohawk homeobox
ENSG00000169618	PROKR1	9.11231	7.41737e-07	prokineticin receptor 1
ENSG00000150782	IL18	9.10032	2.58112e-15	interleukin 18 (interferon-gamma-inducing factor)
ENSG00000137558	PI15	9.09845	1.08791e-05	peptidase inhibitor 15
ENSG00000146250	PRSS35	9.08665	2.20591e-31	protease, serine, 35
ENSG00000142182	DNMT3L	9.07769	1.04525e-05	DNA (cytosine-5-)-methyltransferase 3-like
ENSG00000160883	HK3	9.06277	5.03275e-07	hexokinase 3 (white cell)
ENSG00000054796	SPO11	9.04309	2.9362e-06	SPO11 meiotic protein covalently bound to DSB
ENSG00000107518	ATRNL1	8.99725	1.16548e-06	attractin-like 1
ENSG00000198821	CD247	8.9636	1.72971e-05	CD247 molecule
ENSG00000064205	WISP2	8.95691	2.50804e-10	WNT1 inducible signaling pathway protein 2
ENSG00000269058	CALR3	8.92584	5.00797e-06	calreticulin 3
ENSG00000136883	KIF12	8.89707	1.05154e-25	kinesin family member 12
ENSG00000122176	FMOD	8.843	1.05999e-17	fibromodulin
ENSG00000184672	RALYL	8.79141	4.30469e-06	RALY RNA binding protein-like
ENSG00000189334	S100A14	8.69288	4.93595e-21	S100 calcium binding protein A14
ENSG00000237412	PRSS56	8.64892	9.96315e-06	protease, serine, 56
ENSG00000143994	ABHD1	8.63788	1.02617e-05	abhydrolase domain containing 1
ENSG00000188859	FAM78B	8.62522	1.88158e-32	family with sequence similarity 78, member B
ENSG00000168702	LRP1B	8.61228	0.0001608	low density lipoprotein receptor-related protein 1B
ENSG00000113430	IRX4	8.60459	7.79156e-06	iroquois homeobox 4
ENSG00000103811	CTSH	8.5947	1.01285e-21	cathepsin H
ENSG00000125820	NKX2-2	8.57036	7.16659e-06	NK2 homeobox 2
ENSG00000100078	PLA2G3	8.56168	3.51986e-05	phospholipase A2, group III
ENSG00000134917	ADAMTS8	8.53077	4.3385e-05	ADAM metallopeptidase with thrombospondin type 1 motif, 8
ENSG00000168143	FAM83B	8.50424	9.77792e-05	family with sequence similarity 83, member B
ENSG00000180509	KCNE1	8.49802	0.000135982	potassium voltage-gated channel, Isk-related family, member 1
ENSG00000100626	GALNT16	8.48609	8.80358e-16	UDP-N-acetyl-alpha-D-galactosamine:polypeptide N-acetylgalactosaminyltransferase 16
ENSG00000170624	SGCD	8.47907	5.28074e-15	sarcoglycan, delta (35kDa dystrophin-associated glycoprotein)
ENSG00000187151	ANGPTL5	8.46212	0.000178654	angiopoietin-like 5
ENSG00000145287	PLAC8	8.46031	0.000468919	placenta-specific 8
ENSG00000152672	CLEC4F	8.45347	2.38867e-05	C-type lectin domain family 4, member F
ENSG00000120215	MLANA	8.45193	3.63262e-10	melan-A
ENSG00000174808	BTC	8.44416	8.39703e-05	betacellulin
ENSG00000101638	ST8SIA5	8.44007	0.000122517	ST8 alpha-N-acetyl-neuraminide alpha-2,8-sialyltransferase 5
ENSG00000124575	HIST1H1D	8.43482	9.85446e-38	histone cluster 1, H1d
ENSG00000172782	FADS6	8.37159	0.000132832	fatty acid desaturase 6
ENSG00000108381	ASPA	8.32615	0.000179821	aspartoacylase
ENSG00000179292	TMEM151A	8.31355	4.49156e-05	transmembrane protein 151A
ENSG00000163885	CCDC37	8.30917	8.94028e-05	coiled-coil domain containing 37
ENSG00000004799	PDK4	8.30755	0.000786442	pyruvate dehydrogenase kinase, isozyme 4
ENSG00000064195	DLX3	8.30238	8.55395e-05	distal-less homeobox 3
ENSG00000162692	VCAM1	8.2704	5.66115e-22	vascular cell adhesion molecule 1
ENSG00000164188	RANBP3L	8.26811	6.7981e-05	RAN binding protein 3-like
ENSG00000005001	PRSS22	8.25654	5.87912e-05	protease, serine, 22
ENSG00000172318	B3GALT1	8.24037	4.18044e-05	UDP-Gal:betaGlcNAc beta 1,3-galactosyltransferase, polypeptide 1
ENSG00000116882	HAO2	8.20721	0.000144611	hydroxyacid oxidase 2 (long chain)
ENSG00000204188	GGNBP1	8.19781	4.49582e-05	gametogenetin binding protein 1 (pseudogene)
ENSG00000132554	RGS22	8.19519	9.93003e-05	regulator of G-protein signaling 22
ENSG00000184828	ZBTB7C	8.19273	3.96221e-05	zinc finger and BTB domain containing 7C
ENSG00000159212	CLIC6	8.16267	0.00141449	chloride intracellular channel 6
ENSG00000137672	TRPC6	8.11497	3.85855e-05	transient receptor potential cation channel, subfamily C, member 6
ENSG00000173239	LIPM	8.10635	8.33755e-05	lipase, family member M
ENSG00000161031	PGLYRP2	8.0723	0.000165924	peptidoglycan recognition protein 2
ENSG00000225526	C3orf83	8.06743	0.000138543	chromosome 3 open reading frame 83
ENSG00000171954	CYP4F22	8.05916	6.80538e-05	cytochrome P450, family 4, subfamily F, polypeptide 22
ENSG00000128564	VGF	8.02835	3.92747e-07	VGF nerve growth factor inducible
ENSG00000152207	CYSLTR2	8.01034	6.95589e-05	cysteinyl leukotriene receptor 2
ENSG00000215218	UBE2QL1	8.00304	8.16515e-05	ubiquitin-conjugating enzyme E2Q family-like 1
ENSG00000135312	HTR1B	7.99123	1.56447e-14	5-hydroxytryptamine (serotonin) receptor 1B, G protein-coupled
ENSG00000176134	UNC	7.98863	4.47749e-15	Protein LOC100996643
ENSG00000184160	ADRA2C	7.96829	5.11144e-05	adrenoceptor alpha 2C
ENSG00000178175	ZNF366	7.95033	0.000127147	zinc finger protein 366
ENSG00000122679	RAMP3	7.95028	0.00037807	receptor (G protein-coupled) activity modifying protein 3
ENSG00000133937	GSC	7.94496	0.000135471	goosecoid homeobox
ENSG00000119919	NKX2-3	7.92505	0.000133587	NK2 homeobox 3
ENSG00000111837	MAK	7.88534	0.000286704	male germ cell-associated kinase
ENSG00000061918	GUCY1B3	7.87677	2.10295e-24	guanylate cyclase 1, soluble, beta 3
ENSG00000152292	SH2D6	7.86977	2.38271e-21	SH2 domain containing 6
ENSG00000104833	TUBB4A	7.83485	4.1304e-33	tubulin, beta 4A class IVa
ENSG00000198879	SFMBT2	7.8238	0.000250272	Scm-like with four mbt domains 2
ENSG00000161921	CXCL16	7.81688	2.75792e-33	chemokine (C-X-C motif) ligand 16
ENSG00000124507	PACSIN1	7.80181	0.000304142	protein kinase C and casein kinase substrate in neurons 1
ENSG00000117643	MAN1C1	7.78828	3.32572e-12	mannosidase, alpha, class 1C, member 1
ENSG00000140600	SH3GL3	7.7775	7.05424e-14	SH3-domain GRB2-like 3
ENSG00000180532	ZSCAN4	7.73985	0.000211289	zinc finger and SCAN domain containing 4
ENSG00000204291	COL15A1	7.73704	1.38843e-09	collagen, type XV, alpha 1
ENSG00000150672	DLG2	7.72072	0.000427472	discs, large homolog 2 (Drosophila)
ENSG00000135547	HEY2	7.71594	5.51861e-39	hairy/enhancer-of-split related with YRPW motif 2
ENSG00000125813	PAX1	7.70718	0.000440979	paired box 1
ENSG00000142513	ACPT	7.67357	5.71393e-13	acid phosphatase, testicular
ENSG00000183103	LYPD4	7.66155	0.000405764	LY6/PLAUR domain containing 4
ENSG00000112182	BACH2	7.6439	0.000270991	BTB and CNC homology 1, basic leucine zipper transcription factor 2
ENSG00000145283	SLC10A6	7.63557	0.000462164	solute carrier family 10 (sodium/bile acid cotransporter family), member 6
ENSG00000160396	HIPK4	7.63167	0.000204003	homeodomain interacting protein kinase 4
ENSG00000108602	ALDH3A1	7.56352	0.00206741	aldehyde dehydrogenase 3 family, member A1
ENSG00000184613	NELL2	7.55806	0.000343682	NEL-like 2 (chicken)
ENSG00000081800	SLC13A1	7.54891	0.00042426	solute carrier family 13 (sodium/sulfate symporters), member 1
ENSG00000204930	FAM221B	7.5315	0.00117636	family with sequence similarity 221, member B
ENSG00000124159	MATN4	7.51049	1.38238e-08	matrilin 4
ENSG00000140107	SLC25A47	7.47517	0.000680018	solute carrier family 25, member 47
ENSG00000003137	CYP26B1	7.44371	5.3158e-23	cytochrome P450, family 26, subfamily B, polypeptide 1
ENSG00000133115	STOML3	7.44244	0.000521046	stomatin (EPB72)-like 3
ENSG00000104808	DHDH	7.40261	3.90803e-24	dihydrodiol dehydrogenase (dimeric)
ENSG00000100373	UPK3A	7.39305	0.000913779	uroplakin 3A
ENSG00000141750	STAC2	7.39299	5.32921e-07	SH3 and cysteine rich domain 2
ENSG00000179580	RNF151	7.377	0.00122023	ring finger protein 151
ENSG00000147676	MAL2	7.37106	0.00249105	mal, T-cell differentiation protein 2 (gene/pseudogene)
ENSG00000177459	C8orf47	7.31294	0.00105603	chromosome 8 open reading frame 47
ENSG00000229631	UNC	7.3058	0.000686335	Unc
ENSG00000150627	WDR17	7.29604	0.00100996	WD repeat domain 17
ENSG00000187258	NPSR1	7.265	0.000793509	neuropeptide S receptor 1
ENSG00000178217	SH2D4B	7.26247	0.000815484	SH2 domain containing 4B
ENSG00000148200	NR6A1	7.25544	0.00203384	nuclear receptor subfamily 6, group A, member 1
ENSG00000166823	MESP1	7.252	0.0006402	mesoderm posterior 1 homolog (mouse)
ENSG00000167208	SNX20	7.25087	0.00092998	sorting nexin 20
ENSG00000133636	NTS	7.23585	0.00755172	neurotensin
ENSG00000100678	SLC8A3	7.20164	2.49886e-09	solute carrier family 8 (sodium/calcium exchanger), member 3
ENSG00000169918	OTUD7A	7.19976	0.00231042	OTU domain containing 7A
ENSG00000205002	AARD	7.19549	0.00396224	alanine and arginine rich domain containing protein
ENSG00000135378	PRRG4	7.18399	3.34828e-09	proline rich Gla (G-carboxyglutamic acid) 4 (transmembrane)
ENSG00000188175	HEPACAM2	7.18028	0.00105202	HEPACAM family member 2
ENSG00000141576	RNF157	7.16785	7.6056e-11	ring finger protein 157
ENSG00000183914	DNAH2	7.16018	0.0013027	dynein, axonemal, heavy chain 2
ENSG00000188771	C11orf34	7.14031	0.0023794	chromosome 11 open reading frame 34
ENSG00000172156	CCL11	7.12912	3.23265e-15	chemokine (C-C motif) ligand 11
ENSG00000198939	ZFP2	7.11402	1.05125e-27	ZFP2 zinc finger protein
ENSG00000042813	ZPBP	7.0962	0.00141989	zona pellucida binding protein
ENSG00000012504	NR1H4	7.09332	0.00136564	nuclear receptor subfamily 1, group H, member 4
ENSG00000099864	PALM	7.09157	4.03021e-16	paralemmin
ENSG00000103460	TOX3	7.09112	0.00173242	TOX high mobility group box family member 3
ENSG00000168754	FAM178B	7.07764	0.000775184	family with sequence similarity 178, member B
ENSG00000197893	NRAP	7.07542	0.00158022	nebulin-related anchoring protein
ENSG00000173662	TAS1R1	7.07445	0.00102419	taste receptor, type 1, member 1
ENSG00000182463	TSHZ2	7.06905	0.00171372	teashirt zinc finger homeobox 2
ENSG00000167619	TMEM145	7.06175	0.00518109	transmembrane protein 145
ENSG00000119121	TRPM6	7.05987	0.00169257	transient receptor potential cation channel, subfamily M, member 6
ENSG00000137571	SLCO5A1	7.054	0.00141503	solute carrier organic anion transporter family, member 5A1
ENSG00000124140	SLC12A5	7.0474	0.0015849	solute carrier family 12 (potassium/chloride transporter), member 5
ENSG00000171631	P2RY6	7.04172	4.2915e-14	pyrimidinergic receptor P2Y, G-protein coupled, 6
ENSG00000151090	THRB	7.00331	0.000953926	thyroid hormone receptor, beta
ENSG00000167588	GPD1	6.98778	0.00220335	glycerol-3-phosphate dehydrogenase 1 (soluble)
ENSG00000071073	MGAT4A	6.97919	5.86713e-08	mannosyl (alpha-1,3-)-glycoprotein beta-1,4-N-acetylglucosaminyltransferase, isozyme A
ENSG00000183032	SLC25A21	6.97574	0.00424373	solute carrier family 25 (mitochondrial oxoadipate carrier), member 21
ENSG00000104537	ANXA13	6.96418	0.00171526	annexin A13
ENSG00000136929	HEMGN	6.96417	0.00171133	hemogen
ENSG00000129993	CBFA2T3	6.95848	0.00287638	core-binding factor, runt domain, alpha subunit 2; translocated to, 3
ENSG00000118432	CNR1	6.95767	0.00181276	cannabinoid receptor 1 (brain)
ENSG00000107954	NEURL	6.95181	0.00219248	neuralized homolog (Drosophila)
ENSG00000204472	AIF1	6.94833	0.00180227	allograft inflammatory factor 1
ENSG00000168135	KCNJ4	6.94514	0.00214689	potassium inwardly-rectifying channel, subfamily J, member 4
ENSG00000255292	UNC	6.94428	2.30825e-39	Uncharacterized protein
ENSG00000203756	TMEM244	6.93858	0.00207604	transmembrane protein 244
ENSG00000142549	IGLON5	6.85103	6.32879e-13	IgLON family member 5
ENSG00000174175	SELP	6.84054	0.00244865	selectin P (granule membrane protein 140kDa, antigen CD62)
ENSG00000165905	GYLTL1B	6.83773	0.00306188	glycosyltransferase-like 1B
ENSG00000205838	TTC23L	6.82708	0.00400027	tetratricopeptide repeat domain 23-like
ENSG00000118946	PCDH17	6.82444	4.11599e-16	protocadherin 17
ENSG00000176040	TMPRSS7	6.82049	0.00277479	transmembrane protease, serine 7
ENSG00000144648	ACKR2	6.81629	0.00294238	atypical chemokine receptor 2
ENSG00000197279	ZNF165	6.81548	0.00168551	zinc finger protein 165
ENSG00000066382	MPPED2	6.81436	0.00780264	metallophosphoesterase domain containing 2
ENSG00000146013	GFRA3	6.80677	1.24176e-07	GDNF family receptor alpha 3
ENSG00000132938	MTUS2	6.79037	0.00421224	microtubule associated tumor suppressor candidate 2
ENSG00000163017	ACTG2	6.78742	1.5287e-15	actin, gamma 2, smooth muscle, enteric
ENSG00000172399	MYOZ2	6.78387	1.89821e-09	myozenin 2
ENSG00000017427	IGF1	6.76878	2.32613e-11	insulin-like growth factor 1 (somatomedin C)
ENSG00000143001	TMEM61	6.7476	4.81998e-07	transmembrane protein 61
ENSG00000133055	MYBPH	6.72869	5.25312e-06	myosin binding protein H
ENSG00000023445	BIRC3	6.72809	7.53164e-33	baculoviral IAP repeat containing 3
ENSG00000182264	IZUMO1	6.71267	0.00348596	izumo sperm-egg fusion 1
ENSG00000138696	BMPR1B	6.70807	1.1612e-07	bone morphogenetic protein receptor, type IB
ENSG00000134762	DSC3	6.69609	1.58478e-09	desmocollin 3
ENSG00000100167	37865	6.68722	0.00606401	septin 3
ENSG00000198643	FAM3D	6.68704	0.0039176	family with sequence similarity 3, member D
ENSG00000177494	ZBED2	6.6866	9.42749e-07	zinc finger, BED-type containing 2
ENSG00000204385	SLC44A4	6.67636	0.00391451	solute carrier family 44, member 4
ENSG00000159387	IRX6	6.66432	0.0087674	iroquois homeobox 6
ENSG00000197561	ELANE	6.63064	0.00880209	elastase, neutrophil expressed
ENSG00000134326	CMPK2	6.62287	0.00821711	cytidine monophosphate (UMP-CMP) kinase 2, mitochondrial
ENSG00000222040	ADRA2B	6.60584	0.00821612	adrenoceptor alpha 2B
ENSG00000170917	NUDT6	6.59705	1.0926e-30	nudix (nucleoside diphosphate linked moiety X)-type motif 6
ENSG00000106004	HOXA5	6.59378	0.00327251	homeobox A5
ENSG00000137561	TTPA	6.58253	0.00687955	tocopherol (alpha) transfer protein
ENSG00000165633	VSTM4	6.58058	1.27357e-36	V-set and transmembrane domain containing 4
ENSG00000019186	CYP24A1	6.56961	0.00621867	cytochrome P450, family 24, subfamily A, polypeptide 1
ENSG00000106511	MEOX2	6.55949	0.00222586	mesenchyme homeobox 2
ENSG00000173702	MUC13	6.55253	0.00531904	mucin 13, cell surface associated
ENSG00000143196	DPT	6.54662	8.21578e-07	dermatopontin
ENSG00000216588	IGSF23	6.53807	4.74868e-13	immunoglobulin superfamily, member 23
ENSG00000113749	HRH2	6.5331	0.00533164	histamine receptor H2
ENSG00000146122	DAAM2	6.50905	4.76421e-16	dishevelled associated activator of morphogenesis 2
ENSG00000160223	ICOSLG	6.44498	1.15983e-09	inducible T-cell co-stimulator ligand
ENSG00000105996	HOXA2	6.43835	0.00809217	homeobox A2
ENSG00000113209	PCDHB5	6.42586	1.62453e-06	protocadherin beta 5
ENSG00000171136	RLN3	6.40705	0.00798629	relaxin 3
ENSG00000179331	RAB39A	6.38544	0.00763294	RAB39A, member RAS oncogene family
ENSG00000180287	PLD5	6.37051	1.91915e-05	phospholipase D family, member 5
ENSG00000176887	SOX11	6.34437	0.0124904	SRY (sex determining region Y)-box 11
ENSG00000044524	EPHA3	6.32719	0.00666093	EPH receptor A3
ENSG00000115252	PDE1A	6.27451	1.61322e-09	phosphodiesterase 1A, calmodulin-dependent
ENSG00000119457	SLC46A2	6.2558	0.000376975	solute carrier family 46, member 2
ENSG00000170962	PDGFD	6.23745	4.98207e-14	platelet derived growth factor D
ENSG00000094755	GABRP	6.23021	2.3883e-10	gamma-aminobutyric acid (GABA) A receptor, pi
ENSG00000183134	PTGDR2	6.21697	4.25712e-05	prostaglandin D2 receptor 2
ENSG00000185585	OLFML2A	6.20725	8.82294e-11	olfactomedin-like 2A
ENSG00000102539	MLNR	6.20593	0.0113283	motilin receptor
ENSG00000139330	KERA	6.20592	0.0113074	keratocan
ENSG00000205693	MANSC4	6.2052	0.0102798	MANSC domain containing 4
ENSG00000122787	AKR1D1	6.19707	0.0140531	aldo-keto reductase family 1, member D1
ENSG00000183395	PMCH	6.19266	0.0123162	pro-melanin-concentrating hormone
ENSG00000161652	IZUMO2	6.19255	0.0114058	IZUMO family member 2
ENSG00000151025	GPR158	6.19253	0.0112178	G protein-coupled receptor 158
ENSG00000132329	RAMP1	6.18383	1.06734e-15	receptor (G protein-coupled) activity modifying protein 1
ENSG00000154479	CCDC173	6.18293	0.0123601	coiled-coil domain containing 173
ENSG00000172346	CSDC2	6.13553	3.77446e-10	cold shock domain containing C2, RNA binding
ENSG00000254445	HSPB2-C11orf52	6.12467	2.32275e-07	HSPB2-C11orf52 readthrough (NMD candidate)
ENSG00000109610	SOD3	6.10256	6.51812e-12	superoxide dismutase 3, extracellular
ENSG00000007372	PAX6	6.09969	3.894e-06	paired box 6
ENSG00000162711	NLRP3	6.06529	1.34603e-15	NLR family, pyrin domain containing 3
ENSG00000164695	CHMP4C	6.06073	6.2372e-06	charged multivesicular body protein 4C
ENSG00000127241	MASP1	6.02724	2.08735e-22	mannan-binding lectin serine peptidase 1 (C4/C2 activating component of Ra-reactive factor)
ENSG00000133392	MYH11	6.00076	0.018723	myosin, heavy chain 11, smooth muscle
ENSG00000106565	TMEM176B	5.9975	0.0125101	transmembrane protein 176B
ENSG00000196890	HIST3H2BB	5.9804	0.0256454	histone cluster 3, H2bb
ENSG00000122592	HOXA7	5.98024	0.0103595	homeobox A7
ENSG00000016391	CHDH	5.95896	0.0216048	choline dehydrogenase
ENSG00000248643	RBM14-RBM4	5.95834	1.15494e-25	RBM14-RBM4 readthrough
ENSG00000149599	DUSP15	5.95054	5.82378e-07	dual specificity phosphatase 15
ENSG00000154736	ADAMTS5	5.95028	9.67751e-08	ADAM metallopeptidase with thrombospondin type 1 motif, 5
ENSG00000138670	RASGEF1B	5.94388	0.0206761	RasGEF domain family, member 1B
ENSG00000099617	EFNA2	5.93963	0.0294653	ephrin-A2
ENSG00000174672	BRSK2	5.9167	7.68689e-06	BR serine/threonine kinase 2
ENSG00000198734	F5	5.89319	2.25138e-06	coagulation factor V (proaccelerin, labile factor)
ENSG00000124882	EREG	5.8912	1.70351e-05	epiregulin
ENSG00000128045	RASL11B	5.88515	0.000159047	RAS-like, family 11, member B
ENSG00000161570	CCL5	5.85019	3.60504e-10	chemokine (C-C motif) ligand 5
ENSG00000123700	KCNJ2	5.7997	7.90774e-06	potassium inwardly-rectifying channel, subfamily J, member 2
ENSG00000115165	CYTIP	5.79078	2.4319e-08	cytohesin 1 interacting protein
ENSG00000165092	ALDH1A1	5.78893	2.59205e-07	aldehyde dehydrogenase 1 family, member A1
ENSG00000169851	PCDH7	5.74382	2.98207e-08	protocadherin 7
ENSG00000144476	ACKR3	5.73212	9.68722e-10	atypical chemokine receptor 3
ENSG00000111879	FAM184A	5.72882	0.0281233	family with sequence similarity 184, member A
ENSG00000163485	ADORA1	5.71006	0.000128771	adenosine A1 receptor
ENSG00000174332	GLIS1	5.70797	1.28434e-16	GLIS family zinc finger 1
ENSG00000118640	VAMP8	5.69833	4.52709e-23	vesicle-associated membrane protein 8
ENSG00000068615	REEP1	5.68287	0.0327379	receptor accessory protein 1
ENSG00000186479	RGS7BP	5.6705	0.0417612	regulator of G-protein signaling 7 binding protein
ENSG00000173083	HPSE	5.66852	2.01894e-22	heparanase
ENSG00000196503	ARL9	5.66256	1.54178e-06	ADP-ribosylation factor-like 9
ENSG00000006210	CX3CL1	5.66241	6.78026e-05	chemokine (C-X3-C motif) ligand 1
ENSG00000138185	ENTPD1	5.65337	1.81519e-28	ectonucleoside triphosphate diphosphohydrolase 1
ENSG00000159023	EPB41	5.63827	5.36806e-12	erythrocyte membrane protein band 4.1 (elliptocytosis 1, RH-linked)
ENSG00000241935	HOGA1	5.59803	2.28071e-05	4-hydroxy-2-oxoglutarate aldolase 1
ENSG00000137285	TUBB2B	5.57036	9.81609e-18	tubulin, beta 2B class IIb
ENSG00000164920	OSR2	5.56595	1.54443e-15	odd-skipped related 2 (Drosophila)
ENSG00000153993	SEMA3D	5.56096	1.66344e-11	sema domain, immunoglobulin domain (Ig), short basic domain, secreted, (semaphorin) 3D
ENSG00000172508	CARNS1	5.55594	1.13986e-07	carnosine synthase 1
ENSG00000114646	CSPG5	5.5518	3.99039e-05	chondroitin sulfate proteoglycan 5 (neuroglycan C)
ENSG00000172733	PURG	5.54207	0.000406651	purine-rich element binding protein G
ENSG00000145861	C1QTNF2	5.53933	1.07483e-11	C1q and tumor necrosis factor related protein 2
ENSG00000165113	GKAP1	5.53684	3.85836e-05	G kinase anchoring protein 1
ENSG00000221887	HMSD	5.52511	4.5777e-21	histocompatibility (minor) serpin domain containing
ENSG00000154548	SRSF12	5.52281	0.000104766	serine/arginine-rich splicing factor 12
ENSG00000134830	C5AR2	5.51892	1.65027e-08	complement component 5a receptor 2
ENSG00000105696	TMEM59L	5.51737	3.95999e-17	transmembrane protein 59-like
ENSG00000116711	PLA2G4A	5.50779	2.48136e-22	phospholipase A2, group IVA (cytosolic, calcium-dependent)
ENSG00000168229	PTGDR	5.48434	0.000109236	prostaglandin D2 receptor (DP)
ENSG00000006283	CACNA1G	5.46665	0.000199432	calcium channel, voltage-dependent, T type, alpha 1G subunit
ENSG00000163064	EN1	5.45782	0.0392326	engrailed homeobox 1
ENSG00000145569	FAM105A	5.44947	7.31003e-08	family with sequence similarity 105, member A
ENSG00000120885	CLU	5.447	3.30709e-15	clusterin
ENSG00000006016	CRLF1	5.43465	3.44231e-14	cytokine receptor-like factor 1
ENSG00000106823	ECM2	5.43229	5.31703e-08	extracellular matrix protein 2, female organ and adipocyte specific
ENSG00000162174	ASRGL1	5.42286	4.13365e-10	asparaginase like 1
ENSG00000119147	C2orf40	5.41106	0.04457	chromosome 2 open reading frame 40
ENSG00000170412	GPRC5C	5.3938	2.65889e-10	G protein-coupled receptor, family C, group 5, member C
ENSG00000111913	FAM65B	5.39065	0.031041	family with sequence similarity 65, member B
ENSG00000250305	KIAA1456	5.38194	0.0438533	KIAA1456
ENSG00000227507	LTB	5.35491	0.000308459	lymphotoxin beta (TNF superfamily, member 3)
ENSG00000163638	ADAMTS9	5.31232	3.30113e-10	ADAM metallopeptidase with thrombospondin type 1 motif, 9
ENSG00000197766	CFD	5.30001	7.05864e-08	complement factor D (adipsin)
ENSG00000111816	FRK	5.29699	1.5751e-05	fyn-related kinase
ENSG00000157404	KIT	5.28139	1.17747e-06	v-kit Hardy-Zuckerman 4 feline sarcoma viral oncogene homolog
ENSG00000120915	EPHX2	5.25557	4.09973e-13	epoxide hydrolase 2, cytoplasmic
ENSG00000251569	UNC	5.25271	2.35832e-05	Bardet-Biedl syndrome 5 protein; Uncharacterized protein
ENSG00000106819	ASPN	5.24515	9.7693e-06	asporin
ENSG00000213316	LTC4S	5.22528	5.35818e-13	leukotriene C4 synthase
ENSG00000197594	ENPP1	5.21886	6.19021e-09	ectonucleotide pyrophosphatase/phosphodiesterase 1
ENSG00000130783	CCDC62	5.1982	1.59739e-07	coiled-coil domain containing 62
ENSG00000134243	SORT1	5.17246	5.34511e-19	sortilin 1
ENSG00000140285	FGF7	5.16974	2.55416e-09	fibroblast growth factor 7
ENSG00000113600	C9	5.14027	0.00131674	complement component 9
ENSG00000106025	TSPAN12	5.12943	2.39041e-13	tetraspanin 12
ENSG00000084628	NKAIN1	5.10681	0.00046731	Na+/K+ transporting ATPase interacting 1
ENSG00000159713	TPPP3	5.10035	9.19347e-09	tubulin polymerization-promoting protein family member 3
ENSG00000157470	FAM81A	5.08623	0.000212038	family with sequence similarity 81, member A
ENSG00000057294	PKP2	5.07718	1.2925e-06	plakophilin 2
ENSG00000172197	MBOAT1	5.07395	2.90577e-12	membrane bound O-acyltransferase domain containing 1
ENSG00000167157	PRRX2	5.06011	4.12042e-18	paired related homeobox 2
ENSG00000265303	UNC	5.05748	2.18598e-05	Uncharacterized protein
ENSG00000162039	MEIOB	5.05301	0.000503244	meiosis specific with OB domains
ENSG00000182168	UNC5C	5.01157	0.000106953	unc-5 homolog C (C. elegans)
ENSG00000188095	MESP2	4.98895	4.90259e-09	mesoderm posterior 2 homolog (mouse)
ENSG00000165140	FBP1	4.96883	0.000464283	fructose-1,6-bisphosphatase 1
ENSG00000138028	CGREF1	4.96562	2.16642e-16	cell growth regulator with EF-hand domain 1
ENSG00000118898	PPL	4.92981	7.78474e-05	periplakin
ENSG00000165028	NIPSNAP3B	4.90368	4.58283e-16	nipsnap homolog 3B (C. elegans)
ENSG00000108960	MMD	4.90091	1.39731e-23	monocyte to macrophage differentiation-associated
ENSG00000250722	SEPP1	4.90001	1.91915e-05	selenoprotein P, plasma, 1
ENSG00000133056	PIK3C2B	4.89694	9.89414e-06	phosphatidylinositol-4-phosphate 3-kinase, catalytic subunit type 2 beta
ENSG00000065320	NTN1	4.8883	3.63605e-05	netrin 1
ENSG00000087494	PTHLH	4.85901	1.55393e-10	parathyroid hormone-like hormone
ENSG00000144681	STAC	4.85357	7.05338e-11	SH3 and cysteine rich domain
ENSG00000240891	PLCXD2	4.84351	0.00117984	phosphatidylinositol-specific phospholipase C, X domain containing 2
ENSG00000007933	FMO3	4.83251	0.00231343	flavin containing monooxygenase 3
ENSG00000163884	KLF15	4.8312	0.000961664	Kruppel-like factor 15
ENSG00000214212	C19orf38	4.79845	0.00131674	chromosome 19 open reading frame 38
ENSG00000258818	RNASE4	4.7843	4.04615e-12	ribonuclease, RNase A family, 4
ENSG00000107611	CUBN	4.78203	1.33957e-06	cubilin (intrinsic factor-cobalamin receptor)
ENSG00000173349	SFT2D3	4.77954	0.000210532	SFT2 domain containing 3
ENSG00000116106	EPHA4	4.76661	3.13886e-08	EPH receptor A4
ENSG00000170959	DCDC1	4.76375	0.00320892	doublecortin domain containing 1
ENSG00000156172	C8orf37	4.751	1.58041e-10	chromosome 8 open reading frame 37
ENSG00000196074	SYCP2	4.73492	3.02397e-13	synaptonemal complex protein 2
ENSG00000177614	PGBD5	4.72969	0.00186138	piggyBac transposable element derived 5
ENSG00000165795	NDRG2	4.71991	2.61303e-07	NDRG family member 2
ENSG00000140519	RHCG	4.71408	0.00263919	Rh family, C glycoprotein
ENSG00000188906	LRRK2	4.70267	2.61613e-10	leucine-rich repeat kinase 2
ENSG00000198846	TOX	4.69479	1.94788e-07	thymocyte selection-associated high mobility group box
ENSG00000174951	FUT1	4.66989	3.8271e-05	fucosyltransferase 1 (galactoside 2-alpha-L-fucosyltransferase, H blood group)
ENSG00000119946	CNNM1	4.66981	0.00211556	cyclin M1
ENSG00000204052	LRRC73	4.66431	4.56685e-05	leucine rich repeat containing 73
ENSG00000166831	RBPMS2	4.65918	0.000980343	RNA binding protein with multiple splicing 2
ENSG00000138395	CDK15	4.63112	9.06691e-05	cyclin-dependent kinase 15
ENSG00000171766	GATM	4.61306	0.0120832	glycine amidinotransferase (L-arginine:glycine amidinotransferase)
ENSG00000157368	IL34	4.60862	2.26782e-05	interleukin 34
ENSG00000143850	PLEKHA6	4.60008	0.000226241	pleckstrin homology domain containing, family A member 6
ENSG00000182175	RGMA	4.59184	0.00192094	RGM domain family, member A
ENSG00000160207	HSF2BP	4.59015	1.63619e-11	heat shock transcription factor 2 binding protein
ENSG00000136859	ANGPTL2	4.58893	4.39337e-10	angiopoietin-like 2
ENSG00000137959	IFI44L	4.57594	8.84509e-12	interferon-induced protein 44-like
ENSG00000164342	TLR3	4.55951	3.92747e-07	toll-like receptor 3
ENSG00000116990	MYCL	4.55906	1.44291e-06	v-myc avian myelocytomatosis viral oncogene lung carcinoma derived homolog
ENSG00000154065	ANKRD29	4.54086	4.09222e-11	ankyrin repeat domain 29
ENSG00000143382	ADAMTSL4	4.52806	6.4487e-08	ADAMTS-like 4
ENSG00000173809	TDRD12	4.51419	0.000845169	tudor domain containing 12
ENSG00000099139	PCSK5	4.4931	7.08656e-19	proprotein convertase subtilisin/kexin type 5
ENSG00000196754	S100A2	4.47637	2.06364e-10	S100 calcium binding protein A2
ENSG00000106069	CHN2	4.47303	1.02703e-07	chimerin 2
ENSG00000136197	C7orf25	4.46579	2.50804e-10	chromosome 7 open reading frame 25
ENSG00000164078	MST1R	4.45388	9.08339e-05	macrophage stimulating 1 receptor (c-met-related tyrosine kinase)
ENSG00000128266	GNAZ	4.45275	2.22763e-06	guanine nucleotide binding protein (G protein), alpha z polypeptide
ENSG00000185760	KCNQ5	4.45136	3.23969e-08	potassium voltage-gated channel, KQT-like subfamily, member 5
ENSG00000253598	SLC10A5	4.44854	0.00348111	solute carrier family 10 (sodium/bile acid cotransporter family), member 5
ENSG00000132205	EMILIN2	4.44557	6.79842e-19	elastin microfibril interfacer 2
ENSG00000108839	ALOX12	4.44167	1.72756e-06	arachidonate 12-lipoxygenase
ENSG00000161180	CCDC116	4.43247	0.00576816	coiled-coil domain containing 116
ENSG00000103196	CRISPLD2	4.4295	5.17498e-11	cysteine-rich secretory protein LCCL domain containing 2
ENSG00000183840	GPR39	4.4273	2.42982e-06	G protein-coupled receptor 39
ENSG00000181350	FAM211A	4.40761	1.11971e-09	family with sequence similarity 211, member A
ENSG00000143369	ECM1	4.4025	4.17888e-07	extracellular matrix protein 1
ENSG00000181634	TNFSF15	4.37656	0.001087	tumor necrosis factor (ligand) superfamily, member 15
ENSG00000142530	FAM71E1	4.35415	3.0664e-06	family with sequence similarity 71, member E1
ENSG00000156049	GNA14	4.34402	7.24207e-11	guanine nucleotide binding protein (G protein), alpha 14
ENSG00000196420	S100A5	4.32571	0.00342374	S100 calcium binding protein A5
ENSG00000164404	GDF9	4.31717	0.000439833	growth differentiation factor 9
ENSG00000111254	AKAP3	4.30321	0.00656201	A kinase (PRKA) anchor protein 3
ENSG00000086300	SNX10	4.29359	0.00276233	sorting nexin 10
ENSG00000133665	DYDC2	4.28564	0.00707843	DPY30 domain containing 2
ENSG00000088882	CPXM1	4.2811	4.78557e-06	carboxypeptidase X (M14 family), member 1
ENSG00000129521	EGLN3	4.28055	1.12163e-07	egl nine homolog 3 (C. elegans)
ENSG00000169271	HSPB3	4.27048	0.000604553	heat shock 27kDa protein 3
ENSG00000186868	MAPT	4.2608	0.00133137	microtubule-associated protein tau
ENSG00000166035	LIPC	4.25283	0.0194548	lipase, hepatic
ENSG00000182022	CHST15	4.25195	6.73606e-11	carbohydrate (N-acetylgalactosamine 4-sulfate 6-O) sulfotransferase 15
ENSG00000113248	PCDHB15	4.2507	0.000681693	protocadherin beta 15
ENSG00000155760	FZD7	4.24349	8.42471e-22	frizzled family receptor 7
ENSG00000005844	ITGAL	4.24056	2.41597e-07	integrin, alpha L (antigen CD11A (p180), lymphocyte function-associated antigen 1; alpha polypeptide)
ENSG00000129465	RIPK3	4.22183	1.33955e-05	receptor-interacting serine-threonine kinase 3
ENSG00000140526	ABHD2	4.21848	3.78118e-21	abhydrolase domain containing 2
ENSG00000176438	SYNE3	4.21102	7.0793e-12	spectrin repeat containing, nuclear envelope family member 3
ENSG00000104435	STMN2	4.1926	0.000905371	stathmin-like 2
ENSG00000125657	TNFSF9	4.18396	3.03033e-13	tumor necrosis factor (ligand) superfamily, member 9
ENSG00000100739	BDKRB1	4.18216	1.12378e-05	bradykinin receptor B1
ENSG00000124374	PAIP2B	4.17938	0.000284049	poly(A) binding protein interacting protein 2B
ENSG00000198719	DLL1	4.17713	0.0148397	delta-like 1 (Drosophila)
ENSG00000148346	LCN2	4.16831	4.69072e-05	lipocalin 2
ENSG00000115138	POMC	4.16157	0.00940035	proopiomelanocortin
ENSG00000188505	NCCRP1	4.15748	0.0106689	non-specific cytotoxic cell receptor protein 1 homolog (zebrafish)
ENSG00000166289	PLEKHF1	4.15045	4.40719e-16	pleckstrin homology domain containing, family F (with FYVE domain) member 1
ENSG00000168389	MFSD2A	4.15023	2.89364e-05	major facilitator superfamily domain containing 2A
ENSG00000115602	IL1RL1	4.13196	2.49584e-07	interleukin 1 receptor-like 1
ENSG00000072954	TMEM38A	4.11982	2.88393e-08	transmembrane protein 38A
ENSG00000111728	ST8SIA1	4.11584	0.000376186	ST8 alpha-N-acetyl-neuraminide alpha-2,8-sialyltransferase 1
ENSG00000170430	MGMT	4.11089	3.63198e-18	O-6-methylguanine-DNA methyltransferase
ENSG00000139971	C14orf37	4.09837	2.65889e-10	chromosome 14 open reading frame 37
ENSG00000124749	COL21A1	4.09765	0.0107533	collagen, type XXI, alpha 1
ENSG00000176658	MYO1D	4.09021	1.05174e-09	myosin ID
ENSG00000188404	SELL	4.07851	0.0126707	selectin L
ENSG00000163347	CLDN1	4.0767	2.6849e-12	claudin 1
ENSG00000161381	PLXDC1	4.07625	8.71941e-06	plexin domain containing 1
ENSG00000121440	PDZRN3	4.07195	2.99334e-13	PDZ domain containing ring finger 3
ENSG00000152779	SLC16A12	4.07103	0.0116017	solute carrier family 16, member 12 (monocarboxylic acid transporter 12)
ENSG00000165124	SVEP1	4.06809	7.45101e-07	sushi, von Willebrand factor type A, EGF and pentraxin domain containing 1
ENSG00000145248	SLC10A4	4.0645	0.00928664	solute carrier family 10 (sodium/bile acid cotransporter family), member 4
ENSG00000072210	ALDH3A2	4.04975	4.34665e-17	aldehyde dehydrogenase 3 family, member A2
ENSG00000171217	CLDN20	4.03972	0.0137588	claudin 20
ENSG00000243056	EIF4EBP3	4.03152	1.46861e-11	eukaryotic translation initiation factor 4E binding protein 3
ENSG00000170788	DYDC1	4.02865	0.00292037	DPY30 domain containing 1
ENSG00000106633	GCK	4.02517	0.000376975	glucokinase (hexokinase 4)
ENSG00000153234	NR4A2	4.02261	3.55985e-05	nuclear receptor subfamily 4, group A, member 2
ENSG00000167693	NXN	4.02077	7.07278e-17	nucleoredoxin
ENSG00000162745	OLFML2B	4.01676	7.45101e-07	olfactomedin-like 2B
ENSG00000079102	RUNX1T1	4.00904	1.32817e-05	runt-related transcription factor 1; translocated to, 1 (cyclin D-related)
ENSG00000163629	PTPN13	3.99797	6.86893e-18	protein tyrosine phosphatase, non-receptor type 13 (APO-1/CD95 (Fas)-associated phosphatase)
ENSG00000136040	PLXNC1	3.99157	0.00305389	plexin C1
ENSG00000173928	SWSAP1	3.97763	1.839e-06	SWIM-type zinc finger 7 associated protein 1
ENSG00000213160	KLHL23	3.97473	0.000451339	kelch-like family member 23
ENSG00000206538	VGLL3	3.97197	8.30911e-16	vestigial like 3 (Drosophila)
ENSG00000131471	AOC3	3.97027	1.01056e-05	amine oxidase, copper containing 3
ENSG00000164082	GRM2	3.96418	0.0197384	glutamate receptor, metabotropic 2
ENSG00000037965	HOXC8	3.9334	9.51476e-05	homeobox C8
ENSG00000178826	TMEM139	3.93045	0.0324768	transmembrane protein 139
ENSG00000160224	AIRE	3.92496	0.0315343	autoimmune regulator
ENSG00000164708	PGAM2	3.9199	0.00744619	phosphoglycerate mutase 2 (muscle)
ENSG00000136842	TMOD1	3.91546	1.79344e-06	tropomodulin 1
ENSG00000079263	SP140	3.90694	7.45222e-08	SP140 nuclear body protein
ENSG00000178726	THBD	3.90652	0.00152413	thrombomodulin
ENSG00000203797	DDO	3.90455	0.00390306	D-aspartate oxidase
ENSG00000167080	B4GALNT2	3.88155	0.0170779	beta-1,4-N-acetyl-galactosaminyl transferase 2
ENSG00000101670	LIPG	3.86359	2.60284e-09	lipase, endothelial
ENSG00000104290	FZD3	3.86027	0.00127592	frizzled family receptor 3
ENSG00000138030	KHK	3.85667	2.22718e-05	ketohexokinase (fructokinase)
ENSG00000126778	SIX1	3.85565	3.95139e-06	SIX homeobox 1
ENSG00000141854	UNC	3.85304	1.37598e-07	hsa-mir-1199
ENSG00000121905	HPCA	3.83683	0.00223135	hippocalcin
ENSG00000136720	HS6ST1	3.8315	2.62054e-12	heparan sulfate 6-O-sulfotransferase 1
ENSG00000100505	TRIM9	3.82678	0.000668116	tripartite motif containing 9
ENSG00000112294	ALDH5A1	3.82654	7.31053e-05	aldehyde dehydrogenase 5 family, member A1
ENSG00000144485	HES6	3.80633	4.52097e-09	hairy and enhancer of split 6 (Drosophila)
ENSG00000158517	NCF1	3.79858	0.00782831	neutrophil cytosolic factor 1
ENSG00000089177	KIF16B	3.78186	1.05773e-08	kinesin family member 16B
ENSG00000154153	FAM134B	3.76684	0.00148396	family with sequence similarity 134, member B
ENSG00000179058	C9orf50	3.75665	0.000270991	chromosome 9 open reading frame 50
ENSG00000011465	DCN	3.75548	0.000515271	decorin
ENSG00000028137	TNFRSF1B	3.75461	1.44945e-10	tumor necrosis factor receptor superfamily, member 1B
ENSG00000185519	FAM131C	3.75143	0.000419281	family with sequence similarity 131, member C
ENSG00000196932	TMEM26	3.74546	2.97797e-05	transmembrane protein 26
ENSG00000129951	UNC	3.73552	0.00954894	hsa-mir-3187
ENSG00000182853	VMO1	3.73469	0.00925456	vitelline membrane outer layer 1 homolog (chicken)
ENSG00000129595	EPB41L4A	3.71591	0.0140884	erythrocyte membrane protein band 4.1 like 4A
ENSG00000128268	MGAT3	3.69985	0.00688442	mannosyl (beta-1,4-)-glycoprotein beta-1,4-N-acetylglucosaminyltransferase
ENSG00000223953	C1QTNF5	3.69459	3.4444e-09	C1q and tumor necrosis factor related protein 5
ENSG00000120693	SMAD9	3.67882	4.28667e-12	SMAD family member 9
ENSG00000117115	PADI2	3.6765	0.0184573	peptidyl arginine deiminase, type II
ENSG00000100027	YPEL1	3.67303	0.000241762	yippee-like 1 (Drosophila)
ENSG00000184500	PROS1	3.67273	6.61377e-10	protein S (alpha)
ENSG00000213949	ITGA1	3.66208	4.0937e-06	integrin, alpha 1
ENSG00000141497	ZMYND15	3.6461	0.0273065	zinc finger, MYND-type containing 15
ENSG00000172602	RND1	3.64049	0.00388718	Rho family GTPase 1
ENSG00000130283	GDF1	3.6383	0.0145351	growth differentiation factor 1
ENSG00000114166	KAT2B	3.63792	1.16862e-10	K(lysine) acetyltransferase 2B
ENSG00000139329	LUM	3.63434	5.47383e-05	lumican
ENSG00000151651	ADAM8	3.63293	0.000225156	ADAM metallopeptidase domain 8
ENSG00000175426	PCSK1	3.61529	0.0135545	proprotein convertase subtilisin/kexin type 1
ENSG00000162999	DUSP19	3.6103	4.63829e-05	dual specificity phosphatase 19
ENSG00000153162	BMP6	3.60402	2.01958e-12	bone morphogenetic protein 6
ENSG00000140479	PCSK6	3.60051	3.12285e-09	proprotein convertase subtilisin/kexin type 6
ENSG00000159388	BTG2	3.59514	3.50503e-13	BTG family, member 2
ENSG00000204262	COL5A2	3.58263	6.06035e-07	collagen, type V, alpha 2
ENSG00000090534	THPO	3.57805	0.00713222	thrombopoietin
ENSG00000143891	GALM	3.57569	1.15105e-13	galactose mutarotase (aldose 1-epimerase)
ENSG00000258677	UNC	3.5629	3.92241e-08	Uncharacterized protein
ENSG00000177465	ACOT4	3.55901	0.000132229	acyl-CoA thioesterase 4
ENSG00000242028	HYPK	3.54385	5.01531e-06	huntingtin interacting protein K
ENSG00000182621	PLCB1	3.53698	1.02313e-11	phospholipase C, beta 1 (phosphoinositide-specific)
ENSG00000136425	CIB2	3.53411	1.0022e-09	calcium and integrin binding family member 2
ENSG00000198523	PLN	3.52068	0.0345652	phospholamban
ENSG00000173080	RXFP4	3.51967	0.010526	relaxin/insulin-like family peptide receptor 4
ENSG00000162878	PKDCC	3.51453	1.85512e-05	protein kinase domain containing, cytoplasmic
ENSG00000146281	PM20D2	3.51358	0.000204003	peptidase M20 domain containing 2
ENSG00000142178	SIK1	3.49175	0.000228626	salt-inducible kinase 1
ENSG00000104055	TGM5	3.48906	0.0363879	transglutaminase 5
ENSG00000258664	UNC	3.47763	6.01545e-07	Homo sapiens torsin A interacting protein 2 (TOR1AIP2), transcript variant 1, mRNA.
ENSG00000124194	GDAP1L1	3.47441	0.0487407	ganglioside induced differentiation associated protein 1-like 1
ENSG00000186897	C1QL4	3.4664	0.0392323	complement component 1, q subcomponent-like 4
ENSG00000100600	LGMN	3.45732	7.40291e-13	legumain
ENSG00000164938	TP53INP1	3.45641	7.78824e-11	tumor protein p53 inducible nuclear protein 1
ENSG00000143494	VASH2	3.45544	0.00126931	vasohibin 2
ENSG00000143674	UNC	3.44987	0.00786327	Mitogen-activated protein kinase kinase kinase MLK4
ENSG00000129991	TNNI3	3.44847	0.0121282	troponin I type 3 (cardiac)
ENSG00000137573	SULF1	3.43982	3.27427e-06	sulfatase 1
ENSG00000114739	ACVR2B	3.43968	0.00491224	activin A receptor, type IIB
ENSG00000102755	FLT1	3.42904	0.00366585	fms-related tyrosine kinase 1
ENSG00000138685	FGF2	3.40718	5.10585e-11	fibroblast growth factor 2 (basic)
ENSG00000108272	DHRS11	3.40292	9.93321e-13	dehydrogenase/reductase (SDR family) member 11
ENSG00000165476	REEP3	3.40203	2.24866e-15	receptor accessory protein 3
ENSG00000172548	NIPAL4	3.39386	0.0216048	NIPA-like domain containing 4
ENSG00000205336	GPR56	3.39224	0.000460438	G protein-coupled receptor 56
ENSG00000159784	FAM131B	3.38087	0.00171482	family with sequence similarity 131, member B
ENSG00000175449	RFESD	3.37131	2.29129e-06	Rieske (Fe-S) domain containing
ENSG00000221866	PLXNA4	3.3704	0.00245078	plexin A4
ENSG00000127743	IL17B	3.36698	0.0074711	interleukin 17B
ENSG00000143387	CTSK	3.36285	0.000136268	cathepsin K
ENSG00000131386	GALNT15	3.3608	2.75538e-05	UDP-N-acetyl-alpha-D-galactosamine:polypeptide N-acetylgalactosaminyltransferase 15
ENSG00000145545	SRD5A1	3.35699	9.93321e-13	steroid-5-alpha-reductase, alpha polypeptide 1 (3-oxo-5 alpha-steroid delta 4-dehydrogenase alpha 1)
ENSG00000137075	RNF38	3.35481	7.7852e-16	ring finger protein 38
ENSG00000054392	HHAT	3.35055	3.64023e-05	hedgehog acyltransferase
ENSG00000149346	SLX4IP	3.3415	0.000519604	SLX4 interacting protein
ENSG00000175315	CST6	3.33609	0.0186125	cystatin E/M
ENSG00000130222	GADD45G	3.33156	0.0101021	growth arrest and DNA-damage-inducible, gamma
ENSG00000242715	CCDC169	3.33132	0.00198705	coiled-coil domain containing 169
ENSG00000109794	FAM149A	3.32537	0.000387688	family with sequence similarity 149, member A
ENSG00000158106	RHPN1	3.32373	0.00735873	rhophilin, Rho GTPase binding protein 1
ENSG00000103269	RHBDL1	3.32189	2.10832e-07	rhomboid, veinlet-like 1 (Drosophila)
ENSG00000154642	C21orf91	3.31996	5.23736e-10	chromosome 21 open reading frame 91
ENSG00000135605	TEC	3.31976	0.00289275	tec protein tyrosine kinase
ENSG00000189409	MMP23B	3.31829	2.14129e-07	matrix metallopeptidase 23B
ENSG00000163686	ABHD6	3.30898	3.69294e-10	abhydrolase domain containing 6
ENSG00000141540	TTYH2	3.3053	8.55279e-07	tweety homolog 2 (Drosophila)
ENSG00000143318	CASQ1	3.30181	0.0168581	calsequestrin 1 (fast-twitch, skeletal muscle)
ENSG00000152380	FAM151B	3.29143	0.000148809	family with sequence similarity 151, member B
ENSG00000168904	LRRC28	3.28832	7.22147e-17	leucine rich repeat containing 28
ENSG00000189050	RNFT1	3.28101	1.50663e-17	ring finger protein, transmembrane 1
ENSG00000137033	IL33	3.27483	2.66198e-05	interleukin 33
ENSG00000132470	ITGB4	3.26055	0.00174939	integrin, beta 4
ENSG00000131233	GJA9	3.25746	0.00980415	gap junction protein, alpha 9, 59kDa
ENSG00000125457	MIF4GD	3.25389	3.91297e-11	MIF4G domain containing
ENSG00000255432	UNC	3.25115	0.00266048	Uncharacterized protein
ENSG00000120899	PTK2B	3.21376	1.73916e-06	protein tyrosine kinase 2 beta
ENSG00000180938	ZNF572	3.21205	0.022574	zinc finger protein 572
ENSG00000124171	PARD6B	3.21174	0.0245217	par-6 partitioning defective 6 homolog beta (C. elegans)
ENSG00000254245	PCDHGA3	3.20884	0.000394683	protocadherin gamma subfamily A, 3
ENSG00000163251	FZD5	3.20484	0.00602021	frizzled family receptor 5
ENSG00000157927	RADIL	3.20385	0.00192704	Ras association and DIL domains
ENSG00000116035	VAX2	3.17266	3.37044e-07	ventral anterior homeobox 2
ENSG00000097096	SYDE2	3.16743	0.000552863	synapse defective 1, Rho GTPase, homolog 2 (C. elegans)
ENSG00000127578	WFIKKN1	3.16102	0.0172714	WAP, follistatin/kazal, immunoglobulin, kunitz and netrin domain containing 1
ENSG00000135919	SERPINE2	3.14952	0.00125636	serpin peptidase inhibitor, clade E (nexin, plasminogen activator inhibitor type 1), member 2
ENSG00000156675	RAB11FIP1	3.14684	1.08403e-05	RAB11 family interacting protein 1 (class I)
ENSG00000110002	VWA5A	3.14355	1.3203e-06	von Willebrand factor A domain containing 5A
ENSG00000173320	STOX2	3.14118	0.0333905	storkhead box 2
ENSG00000198477	ZNF280B	3.14095	0.00147059	zinc finger protein 280B
ENSG00000111490	TBC1D30	3.12583	0.00380853	TBC1 domain family, member 30
ENSG00000135845	PIGC	3.12326	4.2915e-14	phosphatidylinositol glycan anchor biosynthesis, class C
ENSG00000198075	SULT1C4	3.12325	0.0063455	sulfotransferase family, cytosolic, 1C, member 4
ENSG00000215883	CYB5RL	3.11852	2.12903e-05	cytochrome b5 reductase-like
ENSG00000164070	HSPA4L	3.11701	9.45912e-10	heat shock 70kDa protein 4-like
ENSG00000204228	HSD17B8	3.11617	3.54086e-06	hydroxysteroid (17-beta) dehydrogenase 8
ENSG00000156140	ADAMTS3	3.10973	0.000775184	ADAM metallopeptidase with thrombospondin type 1 motif, 3
ENSG00000116141	MARK1	3.08639	0.0173375	MAP/microtubule affinity-regulating kinase 1
ENSG00000105131	EPHX3	3.08431	0.0208486	epoxide hydrolase 3
ENSG00000115159	GPD2	3.08156	8.84536e-09	glycerol-3-phosphate dehydrogenase 2 (mitochondrial)
ENSG00000166402	TUB	3.0806	0.000827098	tubby homolog (mouse)
ENSG00000183977	PP2D1	3.07898	0.0404766	protein phosphatase 2C-like domain containing 1
ENSG00000166278	C2	3.07845	0.00164203	complement component 2
ENSG00000160111	CPAMD8	3.07649	0.00116233	C3 and PZP-like, alpha-2-macroglobulin domain containing 8
ENSG00000005469	CROT	3.07247	1.20135e-12	carnitine O-octanoyltransferase
ENSG00000151117	TMEM86A	3.07111	0.00312349	transmembrane protein 86A
ENSG00000163249	CCNYL1	3.0686	7.05038e-10	cyclin Y-like 1
ENSG00000137801	THBS1	3.05562	0.000175344	thrombospondin 1
ENSG00000172794	RAB37	3.05329	0.047581	RAB37, member RAS oncogene family
ENSG00000137393	RNF144B	3.05191	0.000954281	ring finger protein 144B
ENSG00000215695	RSC1A1	3.04422	1.44381e-06	regulatory solute carrier protein, family 1, member 1
ENSG00000146411	SLC2A12	3.03624	0.00308846	solute carrier family 2 (facilitated glucose transporter), member 12
ENSG00000204923	FBXO48	3.03137	0.00192939	F-box protein 48
ENSG00000131781	FMO5	3.025	0.00384296	flavin containing monooxygenase 5
ENSG00000115844	DLX2	3.02143	0.0482538	distal-less homeobox 2
ENSG00000189129	PLAC9	3.01972	1.57947e-07	placenta-specific 9
ENSG00000138336	TET1	3.0183	0.00682881	tet methylcytosine dioxygenase 1
ENSG00000087085	ACHE	3.0152	0.0337635	acetylcholinesterase
ENSG00000007402	CACNA2D2	3.00737	0.0307485	calcium channel, voltage-dependent, alpha 2/delta subunit 2
ENSG00000263620	UNC	3.00062	0.000913101	Uncharacterized protein
ENSG00000168517	HEXIM2	2.99698	3.3881e-05	hexamethylene bis-acetamide inducible 2
ENSG00000141232	TOB1	2.99689	7.25053e-09	transducer of ERBB2, 1
ENSG00000188707	ZBED6CL	2.99112	0.0367754	ZBED6 C-terminal like
ENSG00000171174	RBKS	2.98932	4.41515e-05	ribokinase
ENSG00000204991	SPIRE2	2.98717	0.00104402	spire homolog 2 (Drosophila)
ENSG00000167632	TRAPPC9	2.98545	3.51007e-08	trafficking protein particle complex 9
ENSG00000113369	ARRDC3	2.98239	5.89251e-07	arrestin domain containing 3
ENSG00000167968	DNASE1L2	2.97905	0.0128935	deoxyribonuclease I-like 2
ENSG00000152778	IFIT5	2.96939	6.61494e-12	interferon-induced protein with tetratricopeptide repeats 5
ENSG00000162757	C1orf74	2.9651	2.97786e-06	chromosome 1 open reading frame 74
ENSG00000101096	NFATC2	2.96313	0.00570993	nuclear factor of activated T-cells, cytoplasmic, calcineurin-dependent 2
ENSG00000104332	SFRP1	2.96174	0.00218785	secreted frizzled-related protein 1
ENSG00000087076	HSD17B14	2.95945	1.17525e-07	hydroxysteroid (17-beta) dehydrogenase 14
ENSG00000166578	IQCD	2.95606	0.0095942	IQ motif containing D
ENSG00000104415	WISP1	2.95604	0.000142044	WNT1 inducible signaling pathway protein 1
ENSG00000216490	IFI30	2.95372	0.000571331	interferon, gamma-inducible protein 30
ENSG00000188177	ZC3H6	2.95237	8.78523e-07	zinc finger CCCH-type containing 6
ENSG00000169242	EFNA1	2.95232	0.0211394	ephrin-A1
ENSG00000105650	PDE4C	2.95211	0.00188326	phosphodiesterase 4C, cAMP-specific
ENSG00000213626	LBH	2.94804	3.69066e-05	limb bud and heart development
ENSG00000114378	HYAL1	2.94531	0.00176818	hyaluronoglucosaminidase 1
ENSG00000169884	WNT10B	2.94492	0.04489	wingless-type MMTV integration site family, member 10B
ENSG00000159200	RCAN1	2.94404	2.18413e-05	regulator of calcineurin 1
ENSG00000122971	ACADS	2.94281	1.0778e-08	acyl-CoA dehydrogenase, C-2 to C-3 short chain
ENSG00000133678	TMEM254	2.93894	1.60326e-13	transmembrane protein 254
ENSG00000133466	C1QTNF6	2.93791	2.62535e-10	C1q and tumor necrosis factor related protein 6
ENSG00000105997	HOXA3	2.93787	0.0390536	homeobox A3
ENSG00000123096	SSPN	2.93679	1.6878e-07	sarcospan
ENSG00000135119	RNFT2	2.93342	0.00196003	ring finger protein, transmembrane 2
ENSG00000077420	APBB1IP	2.92477	5.40703e-07	amyloid beta (A4) precursor protein-binding, family B, member 1 interacting protein
ENSG00000144649	FAM198A	2.91674	0.0107481	family with sequence similarity 198, member A
ENSG00000116679	IVNS1ABP	2.91259	3.6392e-09	influenza virus NS1A binding protein
ENSG00000135124	P2RX4	2.90688	2.69406e-09	purinergic receptor P2X, ligand-gated ion channel, 4
ENSG00000163618	CADPS	2.9014	0.0458877	Ca++-dependent secretion activator
ENSG00000168779	SHOX2	2.89319	1.2925e-06	short stature homeobox 2
ENSG00000162614	NEXN	2.88924	1.37339e-10	nexilin (F actin binding protein)
ENSG00000105514	RAB3D	2.88776	1.14218e-07	RAB3D, member RAS oncogene family
ENSG00000136826	KLF4	2.88758	5.01514e-09	Kruppel-like factor 4 (gut)
ENSG00000108691	CCL2	2.88553	5.38079e-06	chemokine (C-C motif) ligand 2
ENSG00000116128	BCL9	2.87626	4.44572e-09	B-cell CLL/lymphoma 9
ENSG00000005379	BZRAP1	2.86142	0.0169749	benzodiazapine receptor (peripheral) associated protein 1
ENSG00000149294	NCAM1	2.85971	0.00225104	neural cell adhesion molecule 1
ENSG00000111644	ACRBP	2.85644	0.0262425	acrosin binding protein
ENSG00000158246	FAM46B	2.85566	0.00330778	family with sequence similarity 46, member B
ENSG00000165895	ARHGAP42	2.85231	1.83108e-05	Rho GTPase activating protein 42
ENSG00000174738	NR1D2	2.84159	9.29654e-11	nuclear receptor subfamily 1, group D, member 2
ENSG00000101311	FERMT1	2.83859	3.58738e-05	fermitin family member 1
ENSG00000149289	ZC3H12C	2.82959	4.51249e-10	zinc finger CCCH-type containing 12C
ENSG00000118655	DCLRE1B	2.82932	4.67692e-08	DNA cross-link repair 1B
ENSG00000101605	MYOM1	2.82758	0.000429615	myomesin 1
ENSG00000168542	COL3A1	2.82582	0.0041069	collagen, type III, alpha 1
ENSG00000172349	IL16	2.81902	0.00102131	interleukin 16
ENSG00000112414	GPR126	2.81825	1.73916e-06	G protein-coupled receptor 126
ENSG00000108830	RND2	2.81346	0.00921702	Rho family GTPase 2
ENSG00000108840	HDAC5	2.8011	1.987e-09	histone deacetylase 5
ENSG00000173156	RHOD	2.79548	1.12633e-12	ras homolog family member D
ENSG00000135709	KIAA0513	2.79473	1.1273e-07	KIAA0513
ENSG00000143512	HHIPL2	2.78774	0.0417718	HHIP-like 2
ENSG00000138463	DIRC2	2.7857	1.00026e-09	disrupted in renal carcinoma 2
ENSG00000112149	CD83	2.78442	0.0145661	CD83 molecule
ENSG00000108306	FBXL20	2.78178	1.50166e-07	F-box and leucine-rich repeat protein 20
ENSG00000042493	CAPG	2.77892	2.22331e-07	capping protein (actin filament), gelsolin-like
ENSG00000198682	PAPSS2	2.77496	0.000114908	3'-phosphoadenosine 5'-phosphosulfate synthase 2
ENSG00000164916	FOXK1	2.77349	1.07136e-09	forkhead box K1
ENSG00000170458	CD14	2.7709	2.90347e-05	CD14 molecule
ENSG00000186889	TMEM17	2.76865	3.60042e-05	transmembrane protein 17
ENSG00000134245	WNT2B	2.7629	0.00639146	wingless-type MMTV integration site family, member 2B
ENSG00000185133	INPP5J	2.76002	0.00688433	inositol polyphosphate-5-phosphatase J
ENSG00000116675	DNAJC6	2.75228	0.00388718	DnaJ (Hsp40) homolog, subfamily C, member 6
ENSG00000166762	CATSPER2	2.75125	0.00214967	cation channel, sperm associated 2
ENSG00000164125	FAM198B	2.74304	0.000346332	family with sequence similarity 198, member B
ENSG00000132570	PCBD2	2.73357	6.19649e-07	pterin-4 alpha-carbinolamine dehydratase/dimerization cofactor of hepatocyte nuclear factor 1 alpha (TCF1) 2
ENSG00000223802	CERS1	2.73254	0.0191623	ceramide synthase 1
ENSG00000187676	B3GALTL	2.72728	8.95413e-09	beta 1,3-galactosyltransferase-like
ENSG00000173402	DAG1	2.72725	6.56728e-09	dystroglycan 1 (dystrophin-associated glycoprotein 1)
ENSG00000147852	VLDLR	2.72469	3.79757e-07	very low density lipoprotein receptor
ENSG00000166816	LDHD	2.71756	0.0236048	lactate dehydrogenase D
ENSG00000138207	RBP4	2.71722	0.00101678	retinol binding protein 4, plasma
ENSG00000138796	HADH	2.7157	1.01878e-11	hydroxyacyl-CoA dehydrogenase
ENSG00000164220	F2RL2	2.70943	0.00428712	coagulation factor II (thrombin) receptor-like 2
ENSG00000115977	AAK1	2.70896	1.92667e-06	AP2 associated kinase 1
ENSG00000221869	CEBPD	2.70113	2.48055e-08	CCAAT/enhancer binding protein (C/EBP), delta
ENSG00000132965	ALOX5AP	2.69105	0.0102919	arachidonate 5-lipoxygenase-activating protein
ENSG00000175832	ETV4	2.68956	4.3226e-05	ets variant 4
ENSG00000178199	ZC3H12D	2.68322	0.0453904	zinc finger CCCH-type containing 12D
ENSG00000166341	DCHS1	2.68105	0.000920961	dachsous 1 (Drosophila)
ENSG00000198353	HOXC4	2.6668	0.0128406	homeobox C4
ENSG00000047457	CP	2.66603	0.0194683	ceruloplasmin (ferroxidase)
ENSG00000196511	TPK1	2.66488	1.18115e-07	thiamin pyrophosphokinase 1
ENSG00000113721	PDGFRB	2.66308	4.09563e-06	platelet-derived growth factor receptor, beta polypeptide
ENSG00000215271	HOMEZ	2.66136	8.41858e-05	homeobox and leucine zipper encoding
ENSG00000135604	STX11	2.65294	0.0002774	syntaxin 11
ENSG00000165821	SALL2	2.65139	0.000491044	sal-like 2 (Drosophila)
ENSG00000145375	SPATA5	2.64988	0.00417532	spermatogenesis associated 5
ENSG00000116774	OLFML3	2.64066	4.3494e-05	olfactomedin-like 3
ENSG00000239282	GATSL3	2.63788	5.91442e-09	GATS protein-like 3
ENSG00000143457	GOLPH3L	2.63785	9.91611e-11	golgi phosphoprotein 3-like
ENSG00000145390	USP53	2.63604	2.54404e-08	ubiquitin specific peptidase 53
ENSG00000138640	FAM13A	2.62687	9.45831e-08	family with sequence similarity 13, member A
ENSG00000119669	IRF2BPL	2.6257	4.60273e-09	interferon regulatory factor 2 binding protein-like
ENSG00000168916	ZNF608	2.62559	0.0111293	zinc finger protein 608
ENSG00000182263	FIGN	2.62377	0.00823301	fidgetin
ENSG00000185442	FAM174B	2.62071	0.00859347	family with sequence similarity 174, member B
ENSG00000212916	MAP10	2.60856	0.00521727	microtubule-associated protein 10
ENSG00000169621	APLF	2.60746	0.000102459	aprataxin and PNKP like factor
ENSG00000171219	CDC42BPG	2.60704	0.0196303	CDC42 binding protein kinase gamma (DMPK-like)
ENSG00000178096	BOLA1	2.60217	1.58713e-08	bolA homolog 1 (E. coli)
ENSG00000144647	GTDC2	2.60132	6.72567e-07	glycosyltransferase-like domain containing 2
ENSG00000073849	ST6GAL1	2.60102	7.27274e-05	ST6 beta-galactosamide alpha-2,6-sialyltranferase 1
ENSG00000162526	TSSK3	2.59643	0.0133203	testis-specific serine kinase 3
ENSG00000198794	SCAMP5	2.5948	0.000132435	secretory carrier membrane protein 5
ENSG00000070731	ST6GALNAC2	2.59225	0.0393567	ST6 (alpha-N-acetyl-neuraminyl-2,3-beta-galactosyl-1,3)-N-acetylgalactosaminide alpha-2,6-sialyltransferase 2
ENSG00000178301	AQP11	2.59211	0.0367895	aquaporin 11
ENSG00000102189	EEA1	2.58828	2.88499e-07	early endosome antigen 1
ENSG00000119986	AVPI1	2.58372	2.61303e-07	arginine vasopressin-induced 1
ENSG00000168077	SCARA3	2.58049	6.61206e-09	scavenger receptor class A, member 3
ENSG00000112425	EPM2A	2.57871	0.00239896	epilepsy, progressive myoclonus type 2A, Lafora disease (laforin)
ENSG00000179454	KLHL28	2.57147	3.36868e-07	kelch-like family member 28
ENSG00000080493	SLC4A4	2.5714	1.02086e-05	solute carrier family 4, sodium bicarbonate cotransporter, member 4
ENSG00000196850	PPTC7	2.56712	9.44602e-09	PTC7 protein phosphatase homolog (S. cerevisiae)
ENSG00000121653	MAPK8IP1	2.56527	0.000255711	mitogen-activated protein kinase 8 interacting protein 1
ENSG00000081853	PCDHGA2	2.55952	0.000386538	protocadherin gamma subfamily A, 2
ENSG00000177663	IL17RA	2.55723	1.59739e-07	interleukin 17 receptor A
ENSG00000166192	SENP8	2.55569	0.00033943	SUMO/sentrin specific peptidase family member 8
ENSG00000187764	SEMA4D	2.55527	0.04489	sema domain, immunoglobulin domain (Ig), transmembrane domain (TM) and short cytoplasmic domain, (semaphorin) 4D
ENSG00000180773	SLC36A4	2.55429	1.64582e-07	solute carrier family 36 (proton/amino acid symporter), member 4
ENSG00000124813	RUNX2	2.54749	1.31863e-05	runt-related transcription factor 2
ENSG00000163428	LRRC58	2.547	3.68457e-09	leucine rich repeat containing 58
ENSG00000140511	HAPLN3	2.5441	0.000269932	hyaluronan and proteoglycan link protein 3
ENSG00000136052	SLC41A2	2.54127	3.16804e-08	solute carrier family 41 (magnesium transporter), member 2
ENSG00000113532	ST8SIA4	2.53718	0.0433994	ST8 alpha-N-acetyl-neuraminide alpha-2,8-sialyltransferase 4
ENSG00000170191	NANP	2.53689	2.8689e-07	N-acetylneuraminic acid phosphatase
ENSG00000123066	MED13L	2.53248	3.49838e-10	mediator complex subunit 13-like
ENSG00000127334	DYRK2	2.52927	9.36821e-09	dual-specificity tyrosine-(Y)-phosphorylation regulated kinase 2
ENSG00000118804	FAM47E-STBD1	2.52854	4.68267e-07	FAM47E-STBD1 readthrough
ENSG00000160051	IQCC	2.52805	0.000447019	IQ motif containing C
ENSG00000169919	GUSB	2.52766	1.0704e-08	glucuronidase, beta
ENSG00000205189	ZBTB10	2.52621	2.73276e-05	zinc finger and BTB domain containing 10
ENSG00000100206	DMC1	2.52465	0.0156471	DNA meiotic recombinase 1
ENSG00000175073	VCPIP1	2.52396	3.21283e-07	valosin containing protein (p97)/p47 complex interacting protein 1
ENSG00000123342	MMP19	2.52334	7.15285e-10	matrix metallopeptidase 19
ENSG00000164855	TMEM184A	2.52014	0.0263332	transmembrane protein 184A
ENSG00000112599	GUCA1B	2.51687	0.0439754	guanylate cyclase activator 1B (retina)
ENSG00000130956	HABP4	2.51547	5.01006e-10	hyaluronan binding protein 4
ENSG00000106772	PRUNE2	2.50736	0.0016611	prune homolog 2 (Drosophila)
ENSG00000157978	LDLRAP1	2.49728	5.03443e-10	low density lipoprotein receptor adaptor protein 1
ENSG00000173085	COQ2	2.49023	7.82195e-07	coenzyme Q2 4-hydroxybenzoate polyprenyltransferase
ENSG00000198018	ENTPD7	2.48932	5.00797e-06	ectonucleoside triphosphate diphosphohydrolase 7
ENSG00000113269	RNF130	2.48255	1.82966e-07	ring finger protein 130
ENSG00000164093	PITX2	2.48208	0.0334301	paired-like homeodomain 2
ENSG00000168646	AXIN2	2.48204	0.0190214	axin 2
ENSG00000119508	NR4A3	2.48126	0.0274703	nuclear receptor subfamily 4, group A, member 3
ENSG00000111335	OAS2	2.47381	6.9621e-05	2'-5'-oligoadenylate synthetase 2, 69/71kDa
ENSG00000108846	ABCC3	2.47332	9.00147e-08	ATP-binding cassette, sub-family C (CFTR/MRP), member 3
ENSG00000007376	RPUSD1	2.47111	1.57609e-09	RNA pseudouridylate synthase domain containing 1
ENSG00000114796	KLHL24	2.4705	1.61012e-06	kelch-like family member 24
ENSG00000148943	LIN7C	2.46409	1.987e-09	lin-7 homolog C (C. elegans)
ENSG00000183155	RABIF	2.4618	1.17993e-07	RAB interacting factor
ENSG00000186469	GNG2	2.45687	3.75396e-10	guanine nucleotide binding protein (G protein), gamma 2
ENSG00000127311	HELB	2.45495	0.0185536	helicase (DNA) B
ENSG00000204922	C11orf83	2.4546	1.04029e-08	chromosome 11 open reading frame 83
ENSG00000142623	PADI1	2.45406	0.0180658	peptidyl arginine deiminase, type I
ENSG00000213064	SFT2D2	2.45374	1.9902e-06	SFT2 domain containing 2
ENSG00000111850	SMIM8	2.44865	0.000361293	small integral membrane protein 8
ENSG00000158769	F11R	2.44853	2.16626e-06	F11 receptor
ENSG00000198483	ANKRD35	2.44844	0.0308791	ankyrin repeat domain 35
ENSG00000179163	FUCA1	2.44461	1.72965e-05	fucosidase, alpha-L- 1, tissue
ENSG00000172379	ARNT2	2.43126	0.000195384	aryl-hydrocarbon receptor nuclear translocator 2
ENSG00000182218	HHIPL1	2.42991	1.02909e-08	HHIP-like 1
ENSG00000116761	CTH	2.42948	0.0052727	cystathionase (cystathionine gamma-lyase)
ENSG00000089057	SLC23A2	2.42724	7.55425e-07	solute carrier family 23 (nucleobase transporters), member 2
ENSG00000158315	RHBDL2	2.42676	3.38559e-07	rhomboid, veinlet-like 2 (Drosophila)
ENSG00000204956	PCDHGA1	2.41981	0.0398546	protocadherin gamma subfamily A, 1
ENSG00000160325	CACFD1	2.41603	1.47711e-07	calcium channel flower domain containing 1
ENSG00000116852	KIF21B	2.41543	0.0190483	kinesin family member 21B
ENSG00000196776	CD47	2.41347	2.98398e-08	CD47 molecule
ENSG00000141384	TAF4B	2.41208	0.0040802	TAF4b RNA polymerase II, TATA box binding protein (TBP)-associated factor, 105kDa
ENSG00000135842	FAM129A	2.41007	0.000568595	family with sequence similarity 129, member A
ENSG00000154930	ACSS1	2.40665	0.0248016	acyl-CoA synthetase short-chain family member 1
ENSG00000107796	ACTA2	2.40222	0.0031216	actin, alpha 2, smooth muscle, aorta
ENSG00000161980	POLR3K	2.40138	3.20694e-09	polymerase (RNA) III (DNA directed) polypeptide K, 12.3 kDa
ENSG00000117480	FAAH	2.40008	0.040785	fatty acid amide hydrolase
ENSG00000079691	LRRC16A	2.39837	1.7219e-05	leucine rich repeat containing 16A
ENSG00000114631	PODXL2	2.39269	0.0114018	podocalyxin-like 2
ENSG00000168000	BSCL2	2.38578	4.19958e-09	Berardinelli-Seip congenital lipodystrophy 2 (seipin)
ENSG00000189067	LITAF	2.37847	3.62082e-06	lipopolysaccharide-induced TNF factor
ENSG00000102531	FNDC3A	2.37505	1.70736e-06	fibronectin type III domain containing 3A
ENSG00000106780	MEGF9	2.37387	3.3965e-06	multiple EGF-like-domains 9
ENSG00000139174	PRICKLE1	2.36199	1.3699e-06	prickle homolog 1 (Drosophila)
ENSG00000162407	PPAP2B	2.36156	0.000613322	phosphatidic acid phosphatase type 2B
ENSG00000086730	LAT2	2.35911	0.0224556	linker for activation of T cells family, member 2
ENSG00000074590	NUAK1	2.35903	1.15624e-07	NUAK family, SNF1-like kinase, 1
ENSG00000150347	ARID5B	2.35837	8.46008e-09	AT rich interactive domain 5B (MRF1-like)
ENSG00000125378	BMP4	2.35049	2.10466e-05	bone morphogenetic protein 4
ENSG00000182871	COL18A1	2.34646	1.06169e-05	collagen, type XVIII, alpha 1
ENSG00000119699	TGFB3	2.34175	0.0011914	transforming growth factor, beta 3
ENSG00000185015	CA13	2.33964	0.003996	carbonic anhydrase XIII
ENSG00000167701	GPT	2.33627	0.0260706	glutamic-pyruvate transaminase (alanine aminotransferase)
ENSG00000078177	N4BP2	2.3338	0.0080589	NEDD4 binding protein 2
ENSG00000170270	C14orf142	2.33244	2.20726e-07	chromosome 14 open reading frame 142
ENSG00000184207	PGP	2.33091	2.61303e-07	phosphoglycolate phosphatase
ENSG00000100292	HMOX1	2.32724	7.86997e-05	heme oxygenase (decycling) 1
ENSG00000092068	SLC7A8	2.32646	0.0187617	solute carrier family 7 (amino acid transporter light chain, L system), member 8
ENSG00000119917	IFIT3	2.3262	2.02915e-05	interferon-induced protein with tetratricopeptide repeats 3
ENSG00000101752	MIB1	2.32475	2.26882e-09	mindbomb E3 ubiquitin protein ligase 1
ENSG00000172403	SYNPO2	2.32426	0.0058263	synaptopodin 2
ENSG00000125384	PTGER2	2.32011	0.00251822	prostaglandin E receptor 2 (subtype EP2), 53kDa
ENSG00000138449	SLC40A1	2.31899	0.0325588	solute carrier family 40 (iron-regulated transporter), member 1
ENSG00000204084	INPP5B	2.31477	4.87927e-08	inositol polyphosphate-5-phosphatase, 75kDa
ENSG00000162924	REL	2.31043	0.00717552	v-rel avian reticuloendotheliosis viral oncogene homolog
ENSG00000174007	CEP19	2.30359	0.00092685	centrosomal protein 19kDa
ENSG00000117461	PIK3R3	2.30014	0.028297	phosphoinositide-3-kinase, regulatory subunit 3 (gamma)
ENSG00000150907	FOXO1	2.29954	0.000254215	forkhead box O1
ENSG00000099953	MMP11	2.2989	0.000230459	matrix metallopeptidase 11 (stromelysin 3)
ENSG00000102996	MMP15	2.29829	0.0484417	matrix metallopeptidase 15 (membrane-inserted)
ENSG00000163412	EIF4E3	2.29453	0.000521796	eukaryotic translation initiation factor 4E family member 3
ENSG00000101265	RASSF2	2.28916	0.0152931	Ras association (RalGDS/AF-6) domain family member 2
ENSG00000143153	ATP1B1	2.28862	5.48159e-05	ATPase, Na+/K+ transporting, beta 1 polypeptide
ENSG00000167861	HID1	2.28691	0.0337635	HID1 domain containing
ENSG00000106976	DNM1	2.28561	6.32066e-05	dynamin 1
ENSG00000070214	SLC44A1	2.27313	2.92387e-07	solute carrier family 44 (choline transporter), member 1
ENSG00000172007	RAB33B	2.27308	3.66935e-06	RAB33B, member RAS oncogene family
ENSG00000118971	CCND2	2.26108	3.3393e-06	cyclin D2
ENSG00000007944	MYLIP	2.25583	0.003493	myosin regulatory light chain interacting protein
ENSG00000176020	AMIGO3	2.25134	0.013655	adhesion molecule with Ig-like domain 3
ENSG00000177453	UNC	2.24982	0.0286367	Serine/threonine-protein kinase NIM1
ENSG00000100065	CARD10	2.2496	0.000844178	caspase recruitment domain family, member 10
ENSG00000242689	CNTF	2.24937	0.0226941	ciliary neurotrophic factor
ENSG00000134874	DZIP1	2.24733	7.10479e-09	DAZ interacting zinc finger protein 1
ENSG00000102878	HSF4	2.24539	9.4192e-06	heat shock transcription factor 4
ENSG00000186834	HEXIM1	2.24435	7.49137e-09	hexamethylene bis-acetamide inducible 1
ENSG00000170801	HTRA3	2.24259	0.000106819	HtrA serine peptidase 3
ENSG00000100372	SLC25A17	2.23533	1.07056e-08	solute carrier family 25 (mitochondrial carrier; peroxisomal membrane protein, 34kDa), member 17
ENSG00000136485	DCAF7	2.23088	2.99525e-09	DDB1 and CUL4 associated factor 7
ENSG00000181588	MEX3D	2.2291	4.92032e-08	mex-3 homolog D (C. elegans)
ENSG00000160447	PKN3	2.22594	0.0240375	protein kinase N3
ENSG00000076356	PLXNA2	2.2203	1.41792e-05	plexin A2
ENSG00000125945	ZNF436	2.21647	8.65532e-05	zinc finger protein 436
ENSG00000132386	SERPINF1	2.21541	0.00448068	serpin peptidase inhibitor, clade F (alpha-2 antiplasmin, pigment epithelium derived factor), member 1
ENSG00000149177	PTPRJ	2.21528	4.49882e-07	protein tyrosine phosphatase, receptor type, J
ENSG00000099889	ARVCF	2.21387	0.000283779	armadillo repeat gene deleted in velocardiofacial syndrome
ENSG00000197296	FITM2	2.21355	1.22817e-05	fat storage-inducing transmembrane protein 2
ENSG00000177888	ZBTB41	2.20897	0.000119858	zinc finger and BTB domain containing 41
ENSG00000186106	ANKRD46	2.20777	1.70398e-05	ankyrin repeat domain 46
ENSG00000189057	FAM111B	2.20523	0.00211316	family with sequence similarity 111, member B
ENSG00000111799	COL12A1	2.20285	0.00515566	collagen, type XII, alpha 1
ENSG00000134982	APC	2.20135	1.85257e-06	adenomatous polyposis coli
ENSG00000255103	KIAA0754	2.19984	0.000203609	KIAA0754
ENSG00000183722	LHFP	2.19795	2.15669e-05	lipoma HMGIC fusion partner
ENSG00000100271	TTLL1	2.19616	5.92885e-07	tubulin tyrosine ligase-like family, member 1
ENSG00000136273	HUS1	2.19402	5.36223e-08	HUS1 checkpoint homolog (S. pombe)
ENSG00000144362	PHOSPHO2	2.19361	0.0053584	phosphatase, orphan 2
ENSG00000162409	PRKAA2	2.18929	0.0213834	protein kinase, AMP-activated, alpha 2 catalytic subunit
ENSG00000133111	RFXAP	2.18792	0.00353081	regulatory factor X-associated protein
ENSG00000179981	TSHZ1	2.18635	0.000118914	teashirt zinc finger homeobox 1
ENSG00000146267	FAXC	2.18573	0.0486339	failed axon connections homolog (Drosophila)
ENSG00000125630	POLR1B	2.18513	5.67022e-06	polymerase (RNA) I polypeptide B, 128kDa
ENSG00000129282	MRM1	2.18506	0.00395056	mitochondrial rRNA methyltransferase 1 homolog (S. cerevisiae)
ENSG00000198001	IRAK4	2.18298	6.76656e-07	interleukin-1 receptor-associated kinase 4
ENSG00000079308	TNS1	2.18241	2.19595e-06	tensin 1
ENSG00000149380	P4HA3	2.18102	1.38504e-07	prolyl 4-hydroxylase, alpha polypeptide III
ENSG00000118873	RAB3GAP2	2.17787	3.9886e-09	RAB3 GTPase activating protein subunit 2 (non-catalytic)
ENSG00000165527	ARF6	2.17757	1.47711e-07	ADP-ribosylation factor 6
ENSG00000197019	SERTAD1	2.17665	1.03697e-05	SERTA domain containing 1
ENSG00000174405	LIG4	2.17351	9.33186e-06	ligase IV, DNA, ATP-dependent
ENSG00000111371	SLC38A1	2.17171	0.000675643	solute carrier family 38, member 1
ENSG00000143816	WNT9A	2.1703	0.035209	wingless-type MMTV integration site family, member 9A
ENSG00000166348	USP54	2.16552	0.000205747	ubiquitin specific peptidase 54
ENSG00000198046	ZNF667	2.16496	0.00151596	zinc finger protein 667
ENSG00000053438	NNAT	2.16198	0.0318011	neuronatin
ENSG00000172840	PDP2	2.15442	0.00331493	pyruvate dehyrogenase phosphatase catalytic subunit 2
ENSG00000152518	ZFP36L2	2.15354	4.53545e-06	ZFP36 ring finger protein-like 2
ENSG00000076258	FMO4	2.14932	0.00290992	flavin containing monooxygenase 4
ENSG00000140459	CYP11A1	2.14628	0.040883	cytochrome P450, family 11, subfamily A, polypeptide 1
ENSG00000164107	HAND2	2.14418	1.06811e-05	heart and neural crest derivatives expressed 2
ENSG00000029153	ARNTL2	2.14008	7.49926e-07	aryl hydrocarbon receptor nuclear translocator-like 2
ENSG00000136436	CALCOCO2	2.13692	9.11685e-06	calcium binding and coiled-coil domain 2
ENSG00000168152	THAP9	2.13582	0.0111333	THAP domain containing 9
ENSG00000135587	SMPD2	2.13372	8.8859e-05	sphingomyelin phosphodiesterase 2, neutral membrane (neutral sphingomyelinase)
ENSG00000105538	RASIP1	2.13332	0.0395472	Ras interacting protein 1
ENSG00000168566	SNRNP48	2.1332	1.7116e-05	small nuclear ribonucleoprotein 48kDa (U11/U12)
ENSG00000166321	NUDT13	2.13318	0.00402337	nudix (nucleoside diphosphate linked moiety X)-type motif 13
ENSG00000181826	RELL1	2.13101	0.000230459	RELT-like 1
ENSG00000154721	JAM2	2.12925	0.0106453	junctional adhesion molecule 2
ENSG00000143162	CREG1	2.12914	0.000569621	cellular repressor of E1A-stimulated genes 1
ENSG00000197483	ZNF628	2.12806	0.00439288	zinc finger protein 628
ENSG00000105953	OGDH	2.12743	6.89431e-08	oxoglutarate (alpha-ketoglutarate) dehydrogenase (lipoamide)
ENSG00000146243	IRAK1BP1	2.12463	0.00318754	interleukin-1 receptor-associated kinase 1 binding protein 1
ENSG00000113441	LNPEP	2.11988	2.29221e-05	leucyl/cystinyl aminopeptidase
ENSG00000164056	SPRY1	2.11573	0.00140085	sprouty homolog 1, antagonist of FGF signaling (Drosophila)
ENSG00000171604	CXXC5	2.11573	8.91704e-05	CXXC finger protein 5
ENSG00000107614	TRDMT1	2.11433	1.03909e-05	tRNA aspartic acid methyltransferase 1
ENSG00000116205	TCEANC2	2.10868	0.000277282	transcription elongation factor A (SII) N-terminal and central domain containing 2
ENSG00000084070	SMAP2	2.10722	1.4544e-07	small ArfGAP2
ENSG00000166165	CKB	2.10372	0.000151173	creatine kinase, brain
ENSG00000136840	ST6GALNAC4	2.10193	4.66421e-08	ST6 (alpha-N-acetyl-neuraminyl-2,3-beta-galactosyl-1,3)-N-acetylgalactosaminide alpha-2,6-sialyltransferase 4
ENSG00000166845	C18orf54	2.09983	0.00122674	chromosome 18 open reading frame 54
ENSG00000179195	ZNF664	2.09388	3.03651e-07	zinc finger protein 664
ENSG00000143514	TP53BP2	2.08882	4.4744e-07	tumor protein p53 binding protein, 2
ENSG00000147799	ARHGAP39	2.0853	0.0257035	Rho GTPase activating protein 39
ENSG00000171612	SLC25A33	2.08441	0.00013849	solute carrier family 25 (pyrimidine nucleotide carrier), member 33
ENSG00000134285	FKBP11	2.08383	0.000140354	FK506 binding protein 11, 19 kDa
ENSG00000153982	GDPD1	2.08257	0.00458653	glycerophosphodiester phosphodiesterase domain containing 1
ENSG00000163820	FYCO1	2.07367	6.74287e-07	FYVE and coiled-coil domain containing 1
ENSG00000137507	LRRC32	2.06959	0.00338735	leucine rich repeat containing 32
ENSG00000031081	ARHGAP31	2.06493	2.29525e-05	Rho GTPase activating protein 31
ENSG00000165424	ZCCHC24	2.06408	3.29786e-07	zinc finger, CCHC domain containing 24
ENSG00000115486	GGCX	2.06194	1.2925e-06	gamma-glutamyl carboxylase
ENSG00000178184	PARD6G	2.06157	0.0145504	par-6 partitioning defective 6 homolog gamma (C. elegans)
ENSG00000082805	ERC1	2.05916	8.22814e-07	ELKS/RAB6-interacting/CAST family member 1
ENSG00000204217	BMPR2	2.05396	1.34683e-07	bone morphogenetic protein receptor, type II (serine/threonine kinase)
ENSG00000151176	PLBD2	2.05366	1.22445e-05	phospholipase B domain containing 2
ENSG00000189308	LIN54	2.04988	3.58785e-05	lin-54 homolog (C. elegans)
ENSG00000111817	DSE	2.04757	1.11962e-06	dermatan sulfate epimerase
ENSG00000135870	RC3H1	2.04499	0.000545433	ring finger and CCCH-type domains 1
ENSG00000128602	SMO	2.0444	0.000815264	smoothened, frizzled family receptor
ENSG00000127946	HIP1	2.04402	0.000118629	huntingtin interacting protein 1
ENSG00000104825	NFKBIB	2.04382	8.61501e-07	nuclear factor of kappa light polypeptide gene enhancer in B-cells inhibitor, beta
ENSG00000154188	ANGPT1	2.04365	0.000112526	angiopoietin 1
ENSG00000168140	VASN	2.03941	1.27129e-05	vasorin
ENSG00000100077	ADRBK2	2.03828	0.0165956	adrenergic, beta, receptor kinase 2
ENSG00000076685	NT5C2	2.03776	1.44474e-06	5'-nucleotidase, cytosolic II
ENSG00000155100	OTUD6B	2.03593	3.85356e-05	OTU domain containing 6B
ENSG00000255154	UNC	2.03394	1.82428e-05	Hydroxyacyl-thioester dehydratase type 2, mitochondrial
ENSG00000136161	RCBTB2	2.0325	0.000774051	regulator of chromosome condensation (RCC1) and BTB (POZ) domain containing protein 2
ENSG00000066084	DIP2B	2.03142	5.42665e-05	DIP2 disco-interacting protein 2 homolog B (Drosophila)
ENSG00000104870	FCGRT	2.03053	4.40829e-05	Fc fragment of IgG, receptor, transporter, alpha
ENSG00000174111	SOCS7	2.02968	0.00592779	suppressor of cytokine signaling 7
ENSG00000167191	GPRC5B	2.02745	0.0230759	G protein-coupled receptor, family C, group 5, member B
ENSG00000164983	TMEM65	2.02535	6.89907e-06	transmembrane protein 65
ENSG00000151491	EPS8	2.02365	2.00949e-05	epidermal growth factor receptor pathway substrate 8
ENSG00000164168	TMEM184C	2.02268	1.69162e-06	transmembrane protein 184C
ENSG00000081059	TCF7	2.02078	0.0104762	transcription factor 7 (T-cell specific, HMG-box)
ENSG00000213625	LEPROT	2.01808	0.000118934	leptin receptor overlapping transcript
ENSG00000138678	AGPAT9	2.01506	0.0476808	1-acylglycerol-3-phosphate O-acyltransferase 9
ENSG00000072952	MRVI1	2.01124	0.0168406	murine retrovirus integration site 1 homolog
ENSG00000101017	CD40	2.01048	6.04686e-06	CD40 molecule, TNF receptor superfamily member 5
ENSG00000108669	CYTH1	2.01017	3.78397e-07	cytohesin 1
ENSG00000132825	PPP1R3D	2.0093	0.00613279	protein phosphatase 1, regulatory subunit 3D
ENSG00000120875	DUSP4	2.00704	0.00223135	dual specificity phosphatase 4
ENSG00000257315	ZBED6	2.00649	8.73098e-05	zinc finger, BED-type containing 6
ENSG00000153147	SMARCA5	2.00275	4.65505e-08	SWI/SNF related, matrix associated, actin dependent regulator of chromatin, subfamily a, member 5
ENSG00000074660	SCARF1	2.00145	0.0452885	scavenger receptor class F, member 1
ENSG00000198876	DCAF12	2.00144	1.97679e-06	DDB1 and CUL4 associated factor 12
ENSG00000116514	RNF19B	2.00088	1.64465e-05	ring finger protein 19B
ENSG00000186496	ZNF396	1.99953	0.0467697	zinc finger protein 396
ENSG00000072071	LPHN1	1.98693	0.0177431	latrophilin 1
ENSG00000148429	USP6NL	1.97839	8.04094e-06	USP6 N-terminal like
ENSG00000205765	C5orf51	1.97679	4.57719e-06	chromosome 5 open reading frame 51
ENSG00000112406	HECA	1.97386	6.29094e-05	headcase homolog (Drosophila)
ENSG00000100625	SIX4	1.96992	0.00283471	SIX homeobox 4
ENSG00000074964	ARHGEF10L	1.96962	5.25894e-06	Rho guanine nucleotide exchange factor (GEF) 10-like
ENSG00000162341	TPCN2	1.96809	8.11185e-05	two pore segment channel 2
ENSG00000104419	NDRG1	1.96707	0.0138229	N-myc downstream regulated 1
ENSG00000172458	IL17D	1.96485	0.0012038	interleukin 17D
ENSG00000139946	PELI2	1.96479	0.0130054	pellino E3 ubiquitin protein ligase family member 2
ENSG00000137880	GCHFR	1.96443	0.00970931	GTP cyclohydrolase I feedback regulator
ENSG00000106086	PLEKHA8	1.96441	0.0010383	pleckstrin homology domain containing, family A (phosphoinositide binding specific) member 8
ENSG00000153904	DDAH1	1.96273	8.055e-06	dimethylarginine dimethylaminohydrolase 1
ENSG00000119509	INVS	1.9626	1.7053e-05	inversin
ENSG00000185305	ARL15	1.95831	0.000284049	ADP-ribosylation factor-like 15
ENSG00000124116	WFDC3	1.95633	0.044292	WAP four-disulfide core domain 3
ENSG00000185730	ZNF696	1.9513	0.0114819	zinc finger protein 696
ENSG00000182742	HOXB4	1.94505	0.0424895	homeobox B4
ENSG00000165716	FAM69B	1.94246	0.00883278	family with sequence similarity 69, member B
ENSG00000139826	ABHD13	1.94095	0.000193955	abhydrolase domain containing 13
ENSG00000091844	RGS17	1.94058	0.0306947	regulator of G-protein signaling 17
ENSG00000125347	IRF1	1.94019	0.00141821	interferon regulatory factor 1
ENSG00000175087	PDIK1L	1.9368	0.0153672	PDLIM1 interacting kinase 1 like
ENSG00000253731	PCDHGA6	1.93678	0.0152519	protocadherin gamma subfamily A, 6
ENSG00000166575	TMEM135	1.93326	0.000269932	transmembrane protein 135
ENSG00000083290	ULK2	1.93238	2.14249e-05	unc-51 like autophagy activating kinase 2
ENSG00000162636	FAM102B	1.93002	0.000253615	family with sequence similarity 102, member B
ENSG00000171282	UNC	1.9298	0.00127804	BAH and coiled-coil domain-containing protein 1
ENSG00000143751	SDE2	1.9297	2.16626e-06	SDE2 telomere maintenance homolog (S. pombe)
ENSG00000082269	FAM135A	1.9282	0.00461209	family with sequence similarity 135, member A
ENSG00000162733	DDR2	1.92548	7.89379e-05	discoidin domain receptor tyrosine kinase 2
ENSG00000169902	TPST1	1.92117	6.16613e-07	tyrosylprotein sulfotransferase 1
ENSG00000138735	PDE5A	1.91794	5.19159e-05	phosphodiesterase 5A, cGMP-specific
ENSG00000108946	PRKAR1A	1.91639	5.22201e-05	protein kinase, cAMP-dependent, regulatory, type I, alpha
ENSG00000088888	MAVS	1.91627	1.73004e-05	mitochondrial antiviral signaling protein
ENSG00000164961	KIAA0196	1.91562	9.51014e-07	KIAA0196
ENSG00000174485	DENND4A	1.91494	7.74004e-06	DENN/MADD domain containing 4A
ENSG00000085382	HACE1	1.91322	1.31087e-05	HECT domain and ankyrin repeat containing E3 ubiquitin protein ligase 1
ENSG00000121486	TRMT1L	1.90638	4.68451e-05	tRNA methyltransferase 1 homolog (S. cerevisiae)-like
ENSG00000178917	ZNF852	1.90561	0.0469423	zinc finger protein 852
ENSG00000197375	SLC22A5	1.90419	0.00742888	solute carrier family 22 (organic cation/carnitine transporter), member 5
ENSG00000107537	PHYH	1.9017	8.055e-06	phytanoyl-CoA 2-hydroxylase
ENSG00000132000	PODNL1	1.90149	6.65737e-05	podocan-like 1
ENSG00000049883	PTCD2	1.90073	0.000147013	pentatricopeptide repeat domain 2
ENSG00000139266	MARCH9	1.89836	0.0167733	membrane-associated ring finger (C3HC4) 9
ENSG00000170006	TMEM154	1.89726	0.00879895	transmembrane protein 154
ENSG00000128739	SNRPN	1.89483	0.000182864	small nuclear ribonucleoprotein polypeptide N
ENSG00000137478	FCHSD2	1.8924	0.000471121	FCH and double SH3 domains 2
ENSG00000001617	SEMA3F	1.8902	0.00921816	sema domain, immunoglobulin domain (Ig), short basic domain, secreted, (semaphorin) 3F
ENSG00000132541	HRSP12	1.88951	3.20985e-06	heat-responsive protein 12
ENSG00000182983	ZNF662	1.888	0.0289944	zinc finger protein 662
ENSG00000100350	FOXRED2	1.88658	0.00599384	FAD-dependent oxidoreductase domain containing 2
ENSG00000082701	GSK3B	1.88412	8.27902e-07	glycogen synthase kinase 3 beta
ENSG00000124217	MOCS3	1.87795	0.000526499	molybdenum cofactor synthesis 3
ENSG00000117877	CD3EAP	1.87709	0.000360641	CD3e molecule, epsilon associated protein
ENSG00000162836	ACP6	1.87	0.000565136	acid phosphatase 6, lysophosphatidic
ENSG00000162517	PEF1	1.8694	1.37786e-06	penta-EF-hand domain containing 1
ENSG00000113389	NPR3	1.86538	0.0322071	natriuretic peptide receptor C/guanylate cyclase C (atrionatriuretic peptide receptor C)
ENSG00000089723	OTUB2	1.86436	0.0332286	OTU domain, ubiquitin aldehyde binding 2
ENSG00000182704	TSKU	1.86421	7.95707e-06	tsukushi, small leucine rich proteoglycan
ENSG00000118496	FBXO30	1.86191	1.61024e-05	F-box protein 30
ENSG00000115808	STRN	1.86133	0.000127147	striatin, calmodulin binding protein
ENSG00000100154	TTC28	1.86041	0.00129042	tetratricopeptide repeat domain 28
ENSG00000175938	ORAI3	1.85961	7.52742e-06	ORAI calcium release-activated calcium modulator 3
ENSG00000142784	WDTC1	1.85745	3.60663e-06	WD and tetratricopeptide repeats 1
ENSG00000108055	SMC3	1.85652	7.35021e-06	structural maintenance of chromosomes 3
ENSG00000197362	ZNF786	1.85618	0.0144171	zinc finger protein 786
ENSG00000230989	HSBP1	1.85446	4.98889e-05	heat shock factor binding protein 1
ENSG00000013016	EHD3	1.85394	0.00012008	EH-domain containing 3
ENSG00000065427	KARS	1.8535	3.12167e-05	lysyl-tRNA synthetase
ENSG00000181873	IBA57	1.84899	0.0217348	IBA57, iron-sulfur cluster assembly homolog (S. cerevisiae)
ENSG00000116641	DOCK7	1.84853	8.69869e-06	dedicator of cytokinesis 7
ENSG00000104375	STK3	1.84648	2.25192e-06	serine/threonine kinase 3
ENSG00000109846	CRYAB	1.84592	0.00458478	crystallin, alpha B
ENSG00000161298	ZNF382	1.83857	0.0155789	zinc finger protein 382
ENSG00000131759	RARA	1.8374	1.15717e-05	retinoic acid receptor, alpha
ENSG00000064703	DDX20	1.83648	0.000133987	DEAD (Asp-Glu-Ala-Asp) box polypeptide 20
ENSG00000162702	ZNF281	1.83443	1.35852e-06	zinc finger protein 281
ENSG00000198736	MSRB1	1.83402	3.37971e-06	methionine sulfoxide reductase B1
ENSG00000110344	UBE4A	1.83272	4.42162e-06	ubiquitination factor E4A
ENSG00000143793	C1orf35	1.8304	0.000106585	chromosome 1 open reading frame 35
ENSG00000168453	HR	1.82662	0.0363648	hair growth associated
ENSG00000164187	LMBRD2	1.82279	0.000216584	LMBR1 domain containing 2
ENSG00000092096	SLC22A17	1.81927	0.00232985	solute carrier family 22, member 17
ENSG00000248487	ABHD14A	1.81714	4.47755e-05	abhydrolase domain containing 14A
ENSG00000115526	CHST10	1.81453	0.000220491	carbohydrate sulfotransferase 10
ENSG00000154640	BTG3	1.80919	5.4858e-05	BTG family, member 3
ENSG00000145996	CDKAL1	1.80658	0.00151116	CDK5 regulatory subunit associated protein 1-like 1
ENSG00000121064	SCPEP1	1.80006	0.00120816	serine carboxypeptidase 1
ENSG00000132357	CARD6	1.79939	0.00166817	caspase recruitment domain family, member 6
ENSG00000156017	C9orf41	1.79742	0.000414995	chromosome 9 open reading frame 41
ENSG00000040531	CTNS	1.79415	0.000155589	cystinosin, lysosomal cystine transporter
ENSG00000116096	SPR	1.7925	0.000239873	sepiapterin reductase (7,8-dihydrobiopterin:NADP+ oxidoreductase)
ENSG00000078804	TP53INP2	1.79175	4.78514e-05	tumor protein p53 inducible nuclear protein 2
ENSG00000134748	PRPF38A	1.79136	3.00964e-06	PRP38 pre-mRNA processing factor 38 (yeast) domain containing A
ENSG00000198042	MAK16	1.79134	2.1562e-05	MAK16 homolog (S. cerevisiae)
ENSG00000127191	TRAF2	1.79075	0.000113022	TNF receptor-associated factor 2
ENSG00000143756	FBXO28	1.78813	1.70351e-05	F-box protein 28
ENSG00000096968	JAK2	1.78708	0.000622337	Janus kinase 2
ENSG00000108819	PPP1R9B	1.78653	4.29001e-05	protein phosphatase 1, regulatory subunit 9B
ENSG00000179456	ZBTB18	1.78635	0.000850155	zinc finger and BTB domain containing 18
ENSG00000142552	RCN3	1.78341	0.00322982	reticulocalbin 3, EF-hand calcium binding domain
ENSG00000175348	TMEM9B	1.78324	6.98494e-06	TMEM9 domain family, member B
ENSG00000168386	FILIP1L	1.78322	0.000106953	filamin A interacting protein 1-like
ENSG00000143376	SNX27	1.78321	0.000217364	sorting nexin family member 27
ENSG00000103343	ZNF174	1.78301	0.0020109	zinc finger protein 174
ENSG00000173852	DPY19L1	1.78085	3.43491e-06	dpy-19-like 1 (C. elegans)
ENSG00000173588	CCDC41	1.7711	0.00103457	coiled-coil domain containing 41
ENSG00000166582	CENPV	1.76856	8.42324e-05	centromere protein V
ENSG00000162430	SEPN1	1.76674	2.04488e-05	selenoprotein N, 1
ENSG00000197757	HOXC6	1.76441	0.0452794	homeobox C6
ENSG00000147592	LACTB2	1.76406	0.000375146	lactamase, beta 2
ENSG00000156869	FRRS1	1.76353	0.0472827	ferric-chelate reductase 1
ENSG00000172954	LCLAT1	1.76181	0.000950214	lysocardiolipin acyltransferase 1
ENSG00000182919	C11orf54	1.76004	0.000221583	chromosome 11 open reading frame 54
ENSG00000143498	TAF1A	1.75914	0.00195438	TATA box binding protein (TBP)-associated factor, RNA polymerase I, A, 48kDa
ENSG00000085415	SEH1L	1.75835	3.32821e-06	SEH1-like (S. cerevisiae)
ENSG00000163067	ZNF2	1.7561	0.0206239	zinc finger protein 2
ENSG00000010818	HIVEP2	1.75564	1.20852e-05	human immunodeficiency virus type I enhancer binding protein 2
ENSG00000169554	ZEB2	1.75533	0.000111581	zinc finger E-box binding homeobox 2
ENSG00000136158	SPRY2	1.75453	0.00237537	sprouty homolog 2 (Drosophila)
ENSG00000134824	FADS2	1.75279	0.00089872	fatty acid desaturase 2
ENSG00000163683	SMIM14	1.74999	6.52689e-05	small integral membrane protein 14
ENSG00000119314	PTBP3	1.74848	0.000144164	polypyrimidine tract binding protein 3
ENSG00000172922	RNASEH2C	1.74686	1.51046e-05	ribonuclease H2, subunit C
ENSG00000185650	ZFP36L1	1.74597	0.00048182	ZFP36 ring finger protein-like 1
ENSG00000127955	GNAI1	1.74082	2.23618e-05	guanine nucleotide binding protein (G protein), alpha inhibiting activity polypeptide 1
ENSG00000177169	ULK1	1.74038	2.56509e-05	unc-51 like autophagy activating kinase 1
ENSG00000113790	EHHADH	1.73848	0.00233792	enoyl-CoA, hydratase/3-hydroxyacyl CoA dehydrogenase
ENSG00000137133	HINT2	1.73757	2.27564e-05	histidine triad nucleotide binding protein 2
ENSG00000113504	SLC12A7	1.73624	0.0139848	solute carrier family 12 (potassium/chloride transporters), member 7
ENSG00000204764	RANBP17	1.73428	0.024423	RAN binding protein 17
ENSG00000171016	PYGO1	1.7341	0.00455277	pygopus homolog 1 (Drosophila)
ENSG00000087299	L2HGDH	1.73391	0.0273474	L-2-hydroxyglutarate dehydrogenase
ENSG00000164532	TBX20	1.73322	0.0258427	T-box 20
ENSG00000152409	JMY	1.73113	0.00635062	junction mediating and regulatory protein, p53 cofactor
ENSG00000161533	ACOX1	1.73082	2.16252e-05	acyl-CoA oxidase 1, palmitoyl
ENSG00000253846	PCDHGA10	1.73065	0.0131323	protocadherin gamma subfamily A, 10
ENSG00000140545	MFGE8	1.7284	0.00506422	milk fat globule-EGF factor 8 protein
ENSG00000196547	MAN2A2	1.72797	0.000220849	mannosidase, alpha, class 2A, member 2
ENSG00000138767	CNOT6L	1.7268	0.000872395	CCR4-NOT transcription complex, subunit 6-like
ENSG00000148498	PARD3	1.72679	4.3346e-05	par-3 partitioning defective 3 homolog (C. elegans)
ENSG00000186104	CYP2R1	1.72677	0.00155194	cytochrome P450, family 2, subfamily R, polypeptide 1
ENSG00000070018	LRP6	1.72427	0.00103682	low density lipoprotein receptor-related protein 6
ENSG00000188026	RILPL1	1.72394	3.6831e-05	Rab interacting lysosomal protein-like 1
ENSG00000112039	FANCE	1.72241	0.00894328	Fanconi anemia, complementation group E
ENSG00000152601	MBNL1	1.72173	3.3835e-05	muscleblind-like splicing regulator 1
ENSG00000155016	CYP2U1	1.72096	0.00395774	cytochrome P450, family 2, subfamily U, polypeptide 1
ENSG00000187091	PLCD1	1.71909	0.000417298	phospholipase C, delta 1
ENSG00000183208	GDPGP1	1.71895	0.0464805	GDP-D-glucose phosphorylase 1
ENSG00000162408	NOL9	1.71433	0.00239322	nucleolar protein 9
ENSG00000242616	GNG10	1.70963	2.241e-05	guanine nucleotide binding protein (G protein), gamma 10
ENSG00000162522	KIAA1522	1.70822	0.000827697	KIAA1522
ENSG00000152404	CWF19L2	1.70339	0.00325483	CWF19-like 2, cell cycle control (S. pombe)
ENSG00000005483	KMT2E	1.70208	4.54389e-05	lysine (K)-specific methyltransferase 2E
ENSG00000166068	SPRED1	1.70055	0.000108535	sprouty-related, EVH1 domain containing 1
ENSG00000137944	CCBL2	1.69943	4.41515e-05	cysteine conjugate-beta lyase 2
ENSG00000049541	RFC2	1.6994	0.000307393	replication factor C (activator 1) 2, 40kDa
ENSG00000163702	IL17RC	1.69919	7.70459e-05	interleukin 17 receptor C
ENSG00000146232	NFKBIE	1.69316	0.00745928	nuclear factor of kappa light polypeptide gene enhancer in B-cells inhibitor, epsilon
ENSG00000104687	GSR	1.68918	1.70209e-05	glutathione reductase
ENSG00000153487	ING1	1.68515	0.00486396	inhibitor of growth family, member 1
ENSG00000158615	PPP1R15B	1.68278	0.000771548	protein phosphatase 1, regulatory subunit 15B
ENSG00000067533	RRP15	1.68211	0.000781796	ribosomal RNA processing 15 homolog (S. cerevisiae)
ENSG00000145194	ECE2	1.68129	0.0408112	endothelin converting enzyme 2
ENSG00000157077	ZFYVE9	1.68099	7.7777e-05	zinc finger, FYVE domain containing 9
ENSG00000174307	PHLDA3	1.67875	0.000174659	pleckstrin homology-like domain, family A, member 3
ENSG00000116667	C1orf21	1.67874	0.00100749	chromosome 1 open reading frame 21
ENSG00000125772	GPCPD1	1.67796	0.000843242	glycerophosphocholine phosphodiesterase GDE1 homolog (S. cerevisiae)
ENSG00000119681	LTBP2	1.67694	0.00843999	latent transforming growth factor beta binding protein 2
ENSG00000196712	NF1	1.67657	4.36782e-05	neurofibromin 1
ENSG00000242247	ARFGAP3	1.67597	0.000182864	ADP-ribosylation factor GTPase activating protein 3
ENSG00000142197	DOPEY2	1.67579	0.00511196	dopey family member 2
ENSG00000173451	THAP2	1.67464	0.0048398	THAP domain containing, apoptosis associated protein 2
ENSG00000139793	MBNL2	1.67143	5.48159e-05	muscleblind-like splicing regulator 2
ENSG00000168763	CNNM3	1.66982	0.00226172	cyclin M3
ENSG00000249709	ZNF564	1.66977	0.00935089	zinc finger protein 564
ENSG00000172071	EIF2AK3	1.66919	0.000194778	eukaryotic translation initiation factor 2-alpha kinase 3
ENSG00000187866	FAM122A	1.66632	0.00259011	family with sequence similarity 122A
ENSG00000109107	ALDOC	1.66456	0.00066874	aldolase C, fructose-bisphosphate
ENSG00000023287	RB1CC1	1.66425	8.77815e-05	RB1-inducible coiled-coil 1
ENSG00000132600	PRMT7	1.66252	1.28193e-05	protein arginine methyltransferase 7
ENSG00000173801	JUP	1.65376	1.1153e-05	junction plakoglobin
ENSG00000121644	DESI2	1.65207	6.08372e-06	desumoylating isopeptidase 2
ENSG00000147894	C9orf72	1.65106	0.0130823	chromosome 9 open reading frame 72
ENSG00000092445	TYRO3	1.65041	0.000579077	TYRO3 protein tyrosine kinase
ENSG00000162104	ADCY9	1.65033	0.00196243	adenylate cyclase 9
ENSG00000204580	DDR1	1.64976	0.000330843	discoidin domain receptor tyrosine kinase 1
ENSG00000168944	CEP120	1.64909	0.000236493	centrosomal protein 120kDa
ENSG00000129116	PALLD	1.64836	0.00173778	palladin, cytoskeletal associated protein
ENSG00000006468	ETV1	1.64771	0.00741179	ets variant 1
ENSG00000111145	ELK3	1.64765	0.000118221	ELK3, ETS-domain protein (SRF accessory protein 2)
ENSG00000135148	TRAFD1	1.64586	1.85512e-05	TRAF-type zinc finger domain containing 1
ENSG00000086289	EPDR1	1.64573	0.0320489	ependymin related protein 1 (zebrafish)
ENSG00000105643	ARRDC2	1.64383	0.000357135	arrestin domain containing 2
ENSG00000181026	AEN	1.64135	2.99921e-05	apoptosis enhancing nuclease
ENSG00000162572	SCNN1D	1.64052	0.0487407	sodium channel, non-voltage-gated 1, delta subunit
ENSG00000163348	PYGO2	1.64052	0.000147312	pygopus homolog 2 (Drosophila)
ENSG00000119471	HSDL2	1.63378	2.40109e-05	hydroxysteroid dehydrogenase like 2
ENSG00000120437	ACAT2	1.6337	0.00209231	acetyl-CoA acetyltransferase 2
ENSG00000124212	PTGIS	1.63234	0.0420747	prostaglandin I2 (prostacyclin) synthase
ENSG00000141447	OSBPL1A	1.63226	0.000478744	oxysterol binding protein-like 1A
ENSG00000106460	TMEM106B	1.62744	2.8625e-05	transmembrane protein 106B
ENSG00000120925	RNF170	1.6267	0.00023578	ring finger protein 170
ENSG00000143801	PSEN2	1.62545	0.00140028	presenilin 2 (Alzheimer disease 4)
ENSG00000135111	TBX3	1.62467	0.00412622	T-box 3
ENSG00000119396	RAB14	1.62321	5.49937e-05	RAB14, member RAS oncogene family
ENSG00000050165	DKK3	1.62149	0.00531904	dickkopf WNT signaling pathway inhibitor 3
ENSG00000135002	RFK	1.62028	0.000651107	riboflavin kinase
ENSG00000163521	GLB1L	1.62006	0.00464774	galactosidase, beta 1-like
ENSG00000168487	BMP1	1.61798	0.000404198	bone morphogenetic protein 1
ENSG00000162695	SLC30A7	1.6178	0.000461706	solute carrier family 30 (zinc transporter), member 7
ENSG00000139083	ETV6	1.61751	0.00207058	ets variant 6
ENSG00000065534	MYLK	1.61499	0.0092589	myosin light chain kinase
ENSG00000130699	TAF4	1.61491	0.00675343	TAF4 RNA polymerase II, TATA box binding protein (TBP)-associated factor, 135kDa
ENSG00000187244	BCAM	1.61391	0.0235339	basal cell adhesion molecule (Lutheran blood group)
ENSG00000170464	DNAJC18	1.61101	9.49103e-05	DnaJ (Hsp40) homolog, subfamily C, member 18
ENSG00000023516	AKAP11	1.61061	0.000123153	A kinase (PRKA) anchor protein 11
ENSG00000136378	ADAMTS7	1.60681	0.0074755	ADAM metallopeptidase with thrombospondin type 1 motif, 7
ENSG00000163541	SUCLG1	1.60678	0.000101848	succinate-CoA ligase, alpha subunit
ENSG00000164743	C8orf48	1.60657	0.0077544	chromosome 8 open reading frame 48
ENSG00000158987	RAPGEF6	1.60296	0.00518173	Rap guanine nucleotide exchange factor (GEF) 6
ENSG00000110422	HIPK3	1.60257	2.42992e-05	homeodomain interacting protein kinase 3
ENSG00000151917	BEND6	1.60053	0.00144052	BEN domain containing 6
ENSG00000156804	FBXO32	1.59958	0.00707314	F-box protein 32
ENSG00000100014	SPECC1L	1.59876	0.000167817	sperm antigen with calponin homology and coiled-coil domains 1-like
ENSG00000162396	PARS2	1.59769	0.0222048	prolyl-tRNA synthetase 2, mitochondrial (putative)
ENSG00000081026	MAGI3	1.59668	0.0168506	membrane associated guanylate kinase, WW and PDZ domain containing 3
ENSG00000095209	TMEM38B	1.59606	0.00646298	transmembrane protein 38B
ENSG00000166860	ZBTB39	1.59253	0.0469089	zinc finger and BTB domain containing 39
ENSG00000168807	SNTB2	1.59106	0.000204855	syntrophin, beta 2 (dystrophin-associated protein A1, 59kDa, basic component 2)
ENSG00000197852	FAM212B	1.59094	0.0073897	family with sequence similarity 212, member B
ENSG00000171033	PKIA	1.58849	0.00521727	protein kinase (cAMP-dependent, catalytic) inhibitor alpha
ENSG00000162944	RFTN2	1.58721	0.0377398	raftlin family member 2
ENSG00000188921	PTPLAD2	1.58659	0.00293685	protein tyrosine phosphatase-like A domain containing 2
ENSG00000111725	PRKAB1	1.58546	4.42136e-05	protein kinase, AMP-activated, beta 1 non-catalytic subunit
ENSG00000077238	IL4R	1.58533	0.000152854	interleukin 4 receptor
ENSG00000124659	TBCC	1.58346	7.74602e-05	tubulin folding cofactor C
ENSG00000147408	CSGALNACT1	1.58102	0.0110125	chondroitin sulfate N-acetylgalactosaminyltransferase 1
ENSG00000177917	ARL6IP6	1.58028	4.92255e-05	ADP-ribosylation-like factor 6 interacting protein 6
ENSG00000164074	C4orf29	1.57989	0.0108535	chromosome 4 open reading frame 29
ENSG00000136010	ALDH1L2	1.57714	0.00305683	aldehyde dehydrogenase 1 family, member L2
ENSG00000109458	GAB1	1.57438	0.00366911	GRB2-associated binding protein 1
ENSG00000173137	ADCK5	1.57231	0.00460166	aarF domain containing kinase 5
ENSG00000065060	UHRF1BP1	1.57215	0.0216861	UHRF1 binding protein 1
ENSG00000159399	HK2	1.57213	6.66583e-05	hexokinase 2
ENSG00000135535	CD164	1.57144	0.00151045	CD164 molecule, sialomucin
ENSG00000143507	DUSP10	1.57134	0.0191179	dual specificity phosphatase 10
ENSG00000128973	CLN6	1.57091	0.000403239	ceroid-lipofuscinosis, neuronal 6, late infantile, variant
ENSG00000150455	TIRAP	1.57073	0.00809217	toll-interleukin 1 receptor (TIR) domain containing adaptor protein
ENSG00000187210	GCNT1	1.56826	0.00368745	glucosaminyl (N-acetyl) transferase 1, core 2
ENSG00000152256	PDK1	1.5679	0.00506422	pyruvate dehydrogenase kinase, isozyme 1
ENSG00000120784	ZFP30	1.5669	0.00268125	ZFP30 zinc finger protein
ENSG00000170604	IRF2BP1	1.56681	0.000818511	interferon regulatory factor 2 binding protein 1
ENSG00000135272	MDFIC	1.56603	0.000747298	MyoD family inhibitor domain containing
ENSG00000102547	CAB39L	1.5655	0.00331533	calcium binding protein 39-like
ENSG00000144810	COL8A1	1.56543	0.0385347	collagen, type VIII, alpha 1
ENSG00000171723	GPHN	1.56192	0.00202244	gephyrin
ENSG00000075303	SLC25A40	1.55945	0.00186477	solute carrier family 25, member 40
ENSG00000182551	ADI1	1.55857	0.000222967	acireductone dioxygenase 1
ENSG00000130340	SNX9	1.55678	0.000376186	sorting nexin 9
ENSG00000198718	FAM179B	1.55388	0.00207058	family with sequence similarity 179, member B
ENSG00000170502	NUDT9	1.5516	0.000247394	nudix (nucleoside diphosphate linked moiety X)-type motif 9
ENSG00000119138	KLF9	1.55055	0.0107509	Kruppel-like factor 9
ENSG00000113615	SEC24A	1.54726	0.000387573	SEC24 family, member A (S. cerevisiae)
ENSG00000158158	CNNM4	1.54699	0.0235778	cyclin M4
ENSG00000171135	JAGN1	1.54534	0.000394683	jagunal homolog 1 (Drosophila)
ENSG00000197818	SLC9A8	1.54381	0.00637159	solute carrier family 9, subfamily A (NHE8, cation proton antiporter 8), member 8
ENSG00000172819	RARG	1.54299	8.66967e-05	retinoic acid receptor, gamma
ENSG00000184702	38596	1.5428	0.00267288	septin 5
ENSG00000168286	THAP11	1.54248	0.000252311	THAP domain containing 11
ENSG00000100100	PIK3IP1	1.5419	0.00506142	phosphoinositide-3-kinase interacting protein 1
ENSG00000003400	CASP10	1.53753	0.0275389	caspase 10, apoptosis-related cysteine peptidase
ENSG00000132906	CASP9	1.53672	0.00227319	caspase 9, apoptosis-related cysteine peptidase
ENSG00000100614	PPM1A	1.53565	0.00013839	protein phosphatase, Mg2+/Mn2+ dependent, 1A
ENSG00000011258	MBTD1	1.53543	0.0127199	mbt domain containing 1
ENSG00000119004	CYP20A1	1.53445	0.0011395	cytochrome P450, family 20, subfamily A, polypeptide 1
ENSG00000187801	ZFP69B	1.52943	0.0473809	ZFP69 zinc finger protein B
ENSG00000119280	C1orf198	1.52941	0.00245078	chromosome 1 open reading frame 198
ENSG00000075213	SEMA3A	1.52794	0.0114923	sema domain, immunoglobulin domain (Ig), short basic domain, secreted, (semaphorin) 3A
ENSG00000143409	FAM63A	1.52513	0.00646766	family with sequence similarity 63, member A
ENSG00000165156	ZHX1	1.52504	0.00214204	zinc fingers and homeoboxes 1
ENSG00000114738	MAPKAPK3	1.52422	0.000259608	mitogen-activated protein kinase-activated protein kinase 3
ENSG00000096401	CDC5L	1.52092	0.000781796	cell division cycle 5-like
ENSG00000029725	RABEP1	1.52067	0.000115385	rabaptin, RAB GTPase binding effector protein 1
ENSG00000171160	MORN4	1.51902	0.00164203	MORN repeat containing 4
ENSG00000189319	FAM53B	1.51824	0.0275389	family with sequence similarity 53, member B
ENSG00000085832	EPS15	1.51812	0.000110829	epidermal growth factor receptor pathway substrate 15
ENSG00000165650	PDZD8	1.51783	0.000748447	PDZ domain containing 8
ENSG00000197892	KIF13B	1.51743	0.0362365	kinesin family member 13B
ENSG00000111276	CDKN1B	1.51652	0.00245756	cyclin-dependent kinase inhibitor 1B (p27, Kip1)
ENSG00000181004	BBS12	1.51507	0.0172009	Bardet-Biedl syndrome 12
ENSG00000092847	37104	1.51448	0.00786327	argonaute RISC catalytic component 1
ENSG00000112576	CCND3	1.51366	0.000680018	cyclin D3
ENSG00000167264	DUS2L	1.51317	0.00193276	dihydrouridine synthase 2-like
ENSG00000182511	FES	1.51014	0.00213998	feline sarcoma oncogene
ENSG00000159423	ALDH4A1	1.5101	0.00674968	aldehyde dehydrogenase 4 family, member A1
ENSG00000198265	HELZ	1.50941	0.00945774	helicase with zinc finger
ENSG00000168610	STAT3	1.50809	0.00026149	signal transducer and activator of transcription 3 (acute-phase response factor)
ENSG00000184922	FMNL1	1.50635	0.00714634	formin-like 1
ENSG00000140320	BAHD1	1.50462	0.000920575	bromo adjacent homology domain containing 1
ENSG00000151689	INPP1	1.50407	5.10489e-05	inositol polyphosphate-1-phosphatase
ENSG00000149806	FAU	1.50215	0.00936392	Finkel-Biskis-Reilly murine sarcoma virus (FBR-MuSV) ubiquitously expressed
ENSG00000129696	TTI2	1.50143	0.00900712	TELO2 interacting protein 2
ENSG00000203668	CHML	1.50088	0.0259011	choroideremia-like (Rab escort protein 2)
ENSG00000122912	SLC25A16	1.50084	0.00179155	solute carrier family 25 (mitochondrial carrier; Graves disease autoantigen), member 16
ENSG00000177613	CSTF2T	1.49889	0.00403749	cleavage stimulation factor, 3' pre-RNA, subunit 2, 64kDa, tau variant
ENSG00000101745	ANKRD12	1.49345	0.000806335	ankyrin repeat domain 12
ENSG00000099219	ERMP1	1.49289	0.00365085	endoplasmic reticulum metallopeptidase 1
ENSG00000196177	ACADSB	1.49283	0.00137457	acyl-CoA dehydrogenase, short/branched chain
ENSG00000123684	LPGAT1	1.4923	0.000285561	lysophosphatidylglycerol acyltransferase 1
ENSG00000129472	RAB2B	1.49157	0.000118124	RAB2B, member RAS oncogene family
ENSG00000149451	ADAM33	1.4913	0.0295201	ADAM metallopeptidase domain 33
ENSG00000175970	UNC119B	1.48986	0.000149873	unc-119 homolog B (C. elegans)
ENSG00000173848	NET1	1.48888	0.00895614	neuroepithelial cell transforming 1
ENSG00000009780	FAM76A	1.48763	0.00529294	family with sequence similarity 76, member A
ENSG00000122786	CALD1	1.48519	0.0311242	caldesmon 1
ENSG00000137145	DENND4C	1.48445	0.000490281	DENN/MADD domain containing 4C
ENSG00000099625	C19orf26	1.4815	0.0104526	chromosome 19 open reading frame 26
ENSG00000177764	ZCCHC3	1.48056	0.0422408	zinc finger, CCHC domain containing 3
ENSG00000112685	EXOC2	1.48053	0.000162562	exocyst complex component 2
ENSG00000138032	PPM1B	1.47843	0.000326619	protein phosphatase, Mg2+/Mn2+ dependent, 1B
ENSG00000070413	DGCR2	1.47781	0.000195308	DiGeorge syndrome critical region gene 2
ENSG00000213281	NRAS	1.47649	0.000132277	neuroblastoma RAS viral (v-ras) oncogene homolog
ENSG00000158161	EYA3	1.47468	0.00138317	eyes absent homolog 3 (Drosophila)
ENSG00000135823	STX6	1.47376	0.000326619	syntaxin 6
ENSG00000056972	TRAF3IP2	1.47281	0.000497529	TRAF3 interacting protein 2
ENSG00000162290	DCP1A	1.47271	0.000991132	decapping mRNA 1A
ENSG00000035403	VCL	1.47251	0.00229646	vinculin
ENSG00000165475	CRYL1	1.47237	0.00066397	crystallin, lambda 1
ENSG00000197312	DDI2	1.46854	0.00954016	DNA-damage inducible 1 homolog 2 (S. cerevisiae)
ENSG00000135801	TAF5L	1.46848	0.000471699	TAF5-like RNA polymerase II, p300/CBP-associated factor (PCAF)-associated factor, 65kDa
ENSG00000168282	MGAT2	1.46808	0.000103212	mannosyl (alpha-1,6-)-glycoprotein beta-1,2-N-acetylglucosaminyltransferase
ENSG00000163637	PRICKLE2	1.46684	0.00234624	prickle homolog 2 (Drosophila)
ENSG00000110046	ATG2A	1.46261	0.00707843	autophagy related 2A
ENSG00000111845	PAK1IP1	1.46223	0.00115253	PAK1 interacting protein 1
ENSG00000117036	ETV3	1.45953	0.00798629	ets variant 3
ENSG00000167487	KLHL26	1.45771	0.0279391	kelch-like family member 26
ENSG00000135108	FBXO21	1.45682	0.000234987	F-box protein 21
ENSG00000134108	ARL8B	1.45675	0.000295981	ADP-ribosylation factor-like 8B
ENSG00000161813	LARP4	1.45598	0.00418331	La ribonucleoprotein domain family, member 4
ENSG00000174804	FZD4	1.45567	0.00383607	frizzled family receptor 4
ENSG00000163785	RYK	1.45304	0.000579077	receptor-like tyrosine kinase
ENSG00000156990	RPUSD3	1.45292	0.00133137	RNA pseudouridylate synthase domain containing 3
ENSG00000112062	MAPK14	1.45146	0.000192674	mitogen-activated protein kinase 14
ENSG00000125901	MRPS26	1.45128	0.000232674	mitochondrial ribosomal protein S26
ENSG00000025434	NR1H3	1.44984	0.0106951	nuclear receptor subfamily 1, group H, member 3
ENSG00000151276	MAGI1	1.44977	0.0123614	membrane associated guanylate kinase, WW and PDZ domain containing 1
ENSG00000110367	DDX6	1.44853	0.000221203	DEAD (Asp-Glu-Ala-Asp) box helicase 6
ENSG00000140993	TIGD7	1.44766	0.0259721	tigger transposable element derived 7
ENSG00000120963	ZNF706	1.4465	0.000576069	zinc finger protein 706
ENSG00000159208	C1orf51	1.44554	0.0103094	chromosome 1 open reading frame 51
ENSG00000136261	BZW2	1.44527	0.00231042	basic leucine zipper and W2 domains 2
ENSG00000067141	NEO1	1.44245	0.00993385	neogenin 1
ENSG00000170899	GSTA4	1.44196	0.000314272	glutathione S-transferase alpha 4
ENSG00000204392	LSM2	1.44144	0.000743387	LSM2 homolog, U6 small nuclear RNA associated (S. cerevisiae)
ENSG00000101493	ZNF516	1.4405	0.0108975	zinc finger protein 516
ENSG00000176890	TYMS	1.44029	0.00151045	thymidylate synthetase
ENSG00000173409	ARV1	1.43791	0.000476282	ARV1 homolog (S. cerevisiae)
ENSG00000163159	VPS72	1.43695	0.000596907	vacuolar protein sorting 72 homolog (S. cerevisiae)
ENSG00000197535	MYO5A	1.43521	0.0011546	myosin VA (heavy chain 12, myoxin)
ENSG00000137691	C11orf70	1.43443	0.00202227	chromosome 11 open reading frame 70
ENSG00000148926	ADM	1.43268	0.0210363	adrenomedullin
ENSG00000154380	ENAH	1.43231	0.00225582	enabled homolog (Drosophila)
ENSG00000146733	PSPH	1.43124	0.00527735	phosphoserine phosphatase
ENSG00000157181	C1orf27	1.42911	0.00068116	chromosome 1 open reading frame 27
ENSG00000143149	ALDH9A1	1.42845	0.000872395	aldehyde dehydrogenase 9 family, member A1
ENSG00000161021	MAML1	1.42768	0.00107093	mastermind-like 1 (Drosophila)
ENSG00000254470	AP5B1	1.42595	0.0442633	adaptor-related protein complex 5, beta 1 subunit
ENSG00000054793	ATP9A	1.42183	0.00117919	ATPase, class II, type 9A
ENSG00000082516	GEMIN5	1.42165	0.00597031	gem (nuclear organelle) associated protein 5
ENSG00000118276	B4GALT6	1.42069	0.0400534	UDP-Gal:betaGlcNAc beta 1,4- galactosyltransferase, polypeptide 6
ENSG00000187446	CHP1	1.42065	0.000241762	calcineurin-like EF-hand protein 1
ENSG00000184897	H1FX	1.42058	0.00446597	H1 histone family, member X
ENSG00000090861	AARS	1.42035	0.00342375	alanyl-tRNA synthetase
ENSG00000117620	SLC35A3	1.41992	0.000497819	solute carrier family 35 (UDP-N-acetylglucosamine (UDP-GlcNAc) transporter), member A3
ENSG00000099624	ATP5D	1.41939	0.000509251	ATP synthase, H+ transporting, mitochondrial F1 complex, delta subunit
ENSG00000105865	DUS4L	1.41906	0.0208791	dihydrouridine synthase 4-like (S. cerevisiae)
ENSG00000102805	CLN5	1.41906	0.000740851	ceroid-lipofuscinosis, neuronal 5
ENSG00000083097	DOPEY1	1.41888	0.024336	dopey family member 1
ENSG00000176834	VSIG10	1.41887	0.0325332	V-set and immunoglobulin domain containing 10
ENSG00000198746	GPATCH3	1.41715	0.00687088	G patch domain containing 3
ENSG00000152684	PELO	1.41615	0.000165924	pelota homolog (Drosophila)
ENSG00000136169	SETDB2	1.41516	0.0479919	SET domain, bifurcated 2
ENSG00000241127	YAE1D1	1.41454	0.000463798	Yae1 domain containing 1
ENSG00000127580	WDR24	1.41357	0.00756494	WD repeat domain 24
ENSG00000087303	NID2	1.41207	0.0190569	nidogen 2 (osteonidogen)
ENSG00000143363	PRUNE	1.41145	0.0019557	prune exopolyphosphatase
ENSG00000166181	API5	1.41055	0.000617098	apoptosis inhibitor 5
ENSG00000213762	ZNF134	1.41015	0.00189614	zinc finger protein 134
ENSG00000135776	ABCB10	1.40947	0.00439762	ATP-binding cassette, sub-family B (MDR/TAP), member 10
ENSG00000152944	MED21	1.40915	0.000633391	mediator complex subunit 21
ENSG00000064419	TNPO3	1.40873	0.000205784	transportin 3
ENSG00000164099	PRSS12	1.40852	0.00178786	protease, serine, 12 (neurotrypsin, motopsin)
ENSG00000143819	EPHX1	1.39996	0.0110853	epoxide hydrolase 1, microsomal (xenobiotic)
ENSG00000182240	BACE2	1.39988	0.00151008	beta-site APP-cleaving enzyme 2
ENSG00000169439	SDC2	1.39826	0.0202487	syndecan 2
ENSG00000114573	ATP6V1A	1.39808	0.000550267	ATPase, H+ transporting, lysosomal 70kDa, V1 subunit A
ENSG00000169515	CCDC8	1.39637	0.0313309	coiled-coil domain containing 8
ENSG00000125875	TBC1D20	1.39565	0.00044163	TBC1 domain family, member 20
ENSG00000132005	RFX1	1.39553	0.0146803	regulatory factor X, 1 (influences HLA class II expression)
ENSG00000075239	ACAT1	1.39429	0.0011395	acetyl-CoA acetyltransferase 1
ENSG00000197265	GTF2E2	1.39167	0.000880215	general transcription factor IIE, polypeptide 2, beta 34kDa
ENSG00000213699	SLC35F6	1.39095	0.000882199	solute carrier family 35, member F6
ENSG00000099377	HSD3B7	1.3902	0.0101731	hydroxy-delta-5-steroid dehydrogenase, 3 beta- and steroid delta-isomerase 7
ENSG00000138593	SECISBP2L	1.39009	0.000322663	SECIS binding protein 2-like
ENSG00000164402	39692	1.39001	0.000285561	septin 8
ENSG00000165813	C10orf118	1.3873	0.00741179	chromosome 10 open reading frame 118
ENSG00000137700	SLC37A4	1.3862	0.00221969	solute carrier family 37 (glucose-6-phosphate transporter), member 4
ENSG00000137040	RANBP6	1.38614	0.00435038	RAN binding protein 6
ENSG00000132912	DCTN4	1.38535	0.000199529	dynactin 4 (p62)
ENSG00000159842	ABR	1.38534	0.0005063	active BCR-related
ENSG00000180776	ZDHHC20	1.38469	0.00374057	zinc finger, DHHC-type containing 20
ENSG00000131023	LATS1	1.38374	0.00223179	large tumor suppressor kinase 1
ENSG00000134107	BHLHE40	1.38177	0.0408689	basic helix-loop-helix family, member e40
ENSG00000116044	NFE2L2	1.38165	0.000970619	nuclear factor (erythroid-derived 2)-like 2
ENSG00000143315	PIGM	1.38065	0.0385347	phosphatidylinositol glycan anchor biosynthesis, class M
ENSG00000182054	IDH2	1.37935	0.00109869	isocitrate dehydrogenase 2 (NADP+), mitochondrial
ENSG00000102580	DNAJC3	1.37873	0.00465651	DnaJ (Hsp40) homolog, subfamily C, member 3
ENSG00000182934	SRPR	1.37872	0.00140135	signal recognition particle receptor (docking protein)
ENSG00000110321	EIF4G2	1.37732	0.0159236	eukaryotic translation initiation factor 4 gamma, 2
ENSG00000119929	CUTC	1.37581	0.00166921	cutC copper transporter homolog (E. coli)
ENSG00000149089	APIP	1.37576	0.00107991	APAF1 interacting protein
ENSG00000114904	NEK4	1.37557	0.00432427	NIMA-related kinase 4
ENSG00000187840	EIF4EBP1	1.3755	0.00864569	eukaryotic translation initiation factor 4E binding protein 1
ENSG00000205670	SMIM11	1.37502	0.000770192	small integral membrane protein 11
ENSG00000156535	CD109	1.37461	0.00243471	CD109 molecule
ENSG00000055163	CYFIP2	1.3745	0.0222208	cytoplasmic FMR1 interacting protein 2
ENSG00000119541	VPS4B	1.37425	0.000520889	vacuolar protein sorting 4 homolog B (S. cerevisiae)
ENSG00000158882	TOMM40L	1.3724	0.0065098	translocase of outer mitochondrial membrane 40 homolog (yeast)-like
ENSG00000169026	MFSD7	1.37189	0.012994	major facilitator superfamily domain containing 7
ENSG00000168769	TET2	1.37171	0.0438229	tet methylcytosine dioxygenase 2
ENSG00000125648	SLC25A23	1.37115	0.00731116	solute carrier family 25 (mitochondrial carrier; phosphate carrier), member 23
ENSG00000162927	PUS10	1.36973	0.0186496	pseudouridylate synthase 10
ENSG00000143224	PPOX	1.36889	0.00192939	protoporphyrinogen oxidase
ENSG00000114978	MOB1A	1.36864	0.000709952	MOB kinase activator 1A
ENSG00000058091	CDK14	1.36794	0.0014632	cyclin-dependent kinase 14
ENSG00000213337	ANKRD39	1.36586	0.00364813	ankyrin repeat domain 39
ENSG00000178764	ZHX2	1.36405	0.0235015	zinc fingers and homeoboxes 2
ENSG00000183060	LYSMD4	1.36355	0.0419144	LysM, putative peptidoglycan-binding, domain containing 4
ENSG00000155313	USP25	1.3619	0.000461168	ubiquitin specific peptidase 25
ENSG00000134250	NOTCH2	1.35866	0.00141019	notch 2
ENSG00000140948	ZCCHC14	1.35833	0.00601736	zinc finger, CCHC domain containing 14
ENSG00000148660	CAMK2G	1.35662	0.000681259	calcium/calmodulin-dependent protein kinase II gamma
ENSG00000185238	PRMT3	1.35642	0.0122593	protein arginine methyltransferase 3
ENSG00000116954	RRAGC	1.35573	0.00114101	Ras-related GTP binding C
ENSG00000114302	PRKAR2A	1.35547	0.00349985	protein kinase, cAMP-dependent, regulatory, type II, alpha
ENSG00000149474	CSRP2BP	1.35295	0.00703686	CSRP2 binding protein
ENSG00000120063	GNA13	1.35236	0.00276433	guanine nucleotide binding protein (G protein), alpha 13
ENSG00000066027	PPP2R5A	1.35138	0.00515971	protein phosphatase 2, regulatory subunit B', alpha
ENSG00000172340	SUCLG2	1.35066	0.00073768	succinate-CoA ligase, GDP-forming, beta subunit
ENSG00000108187	PBLD	1.3503	0.0458877	phenazine biosynthesis-like protein domain containing
ENSG00000143437	ARNT	1.34747	0.00134591	aryl hydrocarbon receptor nuclear translocator
ENSG00000086827	ZW10	1.3471	0.00300969	zw10 kinetochore protein
ENSG00000108578	BLMH	1.34661	0.00113808	bleomycin hydrolase
ENSG00000155868	MED7	1.34642	0.00132841	mediator complex subunit 7
ENSG00000118518	RNF146	1.34638	0.000680018	ring finger protein 146
ENSG00000165732	DDX21	1.34622	0.00520244	DEAD (Asp-Glu-Ala-Asp) box helicase 21
ENSG00000176994	SMCR8	1.34598	0.031041	Smith-Magenis syndrome chromosome region, candidate 8
ENSG00000165512	ZNF22	1.34587	0.00521012	zinc finger protein 22
ENSG00000170185	USP38	1.34313	0.00567283	ubiquitin specific peptidase 38
ENSG00000196968	FUT11	1.34189	0.00107653	fucosyltransferase 11 (alpha (1,3) fucosyltransferase)
ENSG00000021574	SPAST	1.3411	0.0168665	spastin
ENSG00000145029	NICN1	1.34049	0.00577289	nicolin 1
ENSG00000072364	AFF4	1.33951	0.000680018	AF4/FMR2 family, member 4
ENSG00000107779	BMPR1A	1.3395	0.00214007	bone morphogenetic protein receptor, type IA
ENSG00000126368	NR1D1	1.33433	0.00843999	nuclear receptor subfamily 1, group D, member 1
ENSG00000123810	B9D2	1.33311	0.0217348	B9 protein domain 2
ENSG00000213341	CHUK	1.33274	0.0151329	conserved helix-loop-helix ubiquitous kinase
ENSG00000198839	ZNF277	1.33247	0.0070652	zinc finger protein 277
ENSG00000115539	PDCL3	1.33215	0.00420066	phosducin-like 3
ENSG00000137073	UBAP2	1.33102	0.00112475	ubiquitin associated protein 2
ENSG00000106299	WASL	1.33076	0.000693077	Wiskott-Aldrich syndrome-like
ENSG00000168300	PCMTD1	1.32989	0.00156149	protein-L-isoaspartate (D-aspartate) O-methyltransferase domain containing 1
ENSG00000151422	FER	1.32746	0.00263649	fer (fps/fes related) tyrosine kinase
ENSG00000116786	PLEKHM2	1.32649	0.00192158	pleckstrin homology domain containing, family M (with RUN domain) member 2
ENSG00000119844	AFTPH	1.32401	0.00142813	aftiphilin
ENSG00000186654	PRR5	1.32327	0.03146	proline rich 5 (renal)
ENSG00000179431	FJX1	1.32272	0.00560245	four jointed box 1 (Drosophila)
ENSG00000178951	ZBTB7A	1.32261	0.00074239	zinc finger and BTB domain containing 7A
ENSG00000174109	C16orf91	1.32085	0.00623211	chromosome 16 open reading frame 91
ENSG00000144468	RHBDD1	1.32073	0.0011729	rhomboid domain containing 1
ENSG00000132661	NXT1	1.32071	0.00824346	NTF2-like export factor 1
ENSG00000100697	DICER1	1.31958	0.00100602	dicer 1, ribonuclease type III
ENSG00000151131	C12orf45	1.31956	0.00229827	chromosome 12 open reading frame 45
ENSG00000143416	SELENBP1	1.31859	0.0402697	selenium binding protein 1
ENSG00000267534	S1PR2	1.31746	0.0186566	sphingosine-1-phosphate receptor 2
ENSG00000137710	RDX	1.31713	0.00128668	radixin
ENSG00000171150	SOCS5	1.31679	0.00314669	suppressor of cytokine signaling 5
ENSG00000118200	CAMSAP2	1.31589	0.000533716	calmodulin regulated spectrin-associated protein family, member 2
ENSG00000100393	EP300	1.31585	0.00122078	E1A binding protein p300
ENSG00000128274	A4GALT	1.31495	0.0147825	alpha 1,4-galactosyltransferase
ENSG00000099804	CDC34	1.31457	0.000707634	cell division cycle 34
ENSG00000108439	PNPO	1.31212	0.0104745	pyridoxamine 5'-phosphate oxidase
ENSG00000160789	LMNA	1.31081	0.0246272	lamin A/C
ENSG00000145882	PCYOX1L	1.3107	0.0190777	prenylcysteine oxidase 1 like
ENSG00000150779	TIMM8B	1.31018	0.00292037	translocase of inner mitochondrial membrane 8 homolog B (yeast)
ENSG00000137764	MAP2K5	1.30908	0.00388394	mitogen-activated protein kinase kinase 5
ENSG00000031003	FAM13B	1.30759	0.022106	family with sequence similarity 13, member B
ENSG00000185009	AP3M1	1.30561	0.00069733	adaptor-related protein complex 3, mu 1 subunit
ENSG00000185019	UBOX5	1.30539	0.0362567	U-box domain containing 5
ENSG00000140006	WDR89	1.3047	0.0175795	WD repeat domain 89
ENSG00000196935	SRGAP1	1.30385	0.00499909	SLIT-ROBO Rho GTPase activating protein 1
ENSG00000100577	GSTZ1	1.3021	0.00376465	glutathione S-transferase zeta 1
ENSG00000134440	NARS	1.30206	0.00623211	asparaginyl-tRNA synthetase
ENSG00000138641	HERC3	1.29923	0.0154779	HECT and RLD domain containing E3 ubiquitin protein ligase 3
ENSG00000079332	SAR1A	1.29916	0.0027154	SAR1 homolog A (S. cerevisiae)
ENSG00000075391	RASAL2	1.299	0.00238043	RAS protein activator like 2
ENSG00000101126	ADNP	1.2974	0.000491961	activity-dependent neuroprotector homeobox
ENSG00000211455	STK38L	1.29645	0.00484009	serine/threonine kinase 38 like
ENSG00000204348	DOM3Z	1.29554	0.00575229	dom-3 homolog Z (C. elegans)
ENSG00000182827	ACBD3	1.29512	0.00297432	acyl-CoA binding domain containing 3
ENSG00000181315	ZNF322	1.29355	0.0048241	zinc finger protein 322
ENSG00000136147	PHF11	1.29288	0.00256709	PHD finger protein 11
ENSG00000135835	KIAA1614	1.29136	0.0262425	KIAA1614
ENSG00000213588	ZBTB9	1.29059	0.00921702	zinc finger and BTB domain containing 9
ENSG00000118922	KLF12	1.29044	0.0107331	Kruppel-like factor 12
ENSG00000166272	WBP1L	1.2904	0.00107653	WW domain binding protein 1-like
ENSG00000126216	TUBGCP3	1.29005	0.00835263	tubulin, gamma complex associated protein 3
ENSG00000162729	IGSF8	1.28978	0.00968635	immunoglobulin superfamily, member 8
ENSG00000124145	SDC4	1.28882	0.0133192	syndecan 4
ENSG00000136504	KAT7	1.28637	0.00273438	K(lysine) acetyltransferase 7
ENSG00000083635	NUFIP1	1.28177	0.0395149	nuclear fragile X mental retardation protein interacting protein 1
ENSG00000170385	SLC30A1	1.28098	0.00518177	solute carrier family 30 (zinc transporter), member 1
ENSG00000204427	ABHD16A	1.27997	0.00148396	abhydrolase domain containing 16A
ENSG00000198728	LDB1	1.27499	0.0017401	LIM domain binding 1
ENSG00000126822	PLEKHG3	1.27406	0.0247706	pleckstrin homology domain containing, family G (with RhoGef domain) member 3
ENSG00000141499	WRAP53	1.27404	0.00785107	WD repeat containing, antisense to TP53
ENSG00000173641	HSPB7	1.27366	0.0444807	heat shock 27kDa protein family, member 7 (cardiovascular)
ENSG00000180822	PSMG4	1.27106	0.000856088	proteasome (prosome, macropain) assembly chaperone 4
ENSG00000062194	GPBP1	1.2707	0.00299069	GC-rich promoter binding protein 1
ENSG00000073060	SCARB1	1.2692	0.0184943	scavenger receptor class B, member 1
ENSG00000111445	RFC5	1.26831	0.00938517	replication factor C (activator 1) 5, 36.5kDa
ENSG00000132434	LANCL2	1.26811	0.00294238	LanC lantibiotic synthetase component C-like 2 (bacterial)
ENSG00000154767	XPC	1.26733	0.00159964	xeroderma pigmentosum, complementation group C
ENSG00000163113	OTUD7B	1.26465	0.00859347	OTU domain containing 7B
ENSG00000166444	ST5	1.26253	0.0028728	suppression of tumorigenicity 5
ENSG00000100324	TAB1	1.26246	0.00529382	TGF-beta activated kinase 1/MAP3K7 binding protein 1
ENSG00000165219	GAPVD1	1.25889	0.00132501	GTPase activating protein and VPS9 domains 1
ENSG00000137947	GTF2B	1.25786	0.00168534	general transcription factor IIB
ENSG00000140543	DET1	1.25733	0.0305692	de-etiolated homolog 1 (Arabidopsis)
ENSG00000197724	PHF2	1.25717	0.00473556	PHD finger protein 2
ENSG00000135916	ITM2C	1.25573	0.00984033	integral membrane protein 2C
ENSG00000241973	PI4KA	1.25445	0.00263649	phosphatidylinositol 4-kinase, catalytic, alpha
ENSG00000106144	CASP2	1.2526	0.0106458	caspase 2, apoptosis-related cysteine peptidase
ENSG00000152683	SLC30A6	1.25204	0.0056081	solute carrier family 30 (zinc transporter), member 6
ENSG00000160213	CSTB	1.24981	0.0135748	cystatin B (stefin B)
ENSG00000060237	WNK1	1.24938	0.00193239	WNK lysine deficient protein kinase 1
ENSG00000158006	PAFAH2	1.24925	0.0146852	platelet-activating factor acetylhydrolase 2, 40kDa
ENSG00000076067	RBMS2	1.24902	0.0143672	RNA binding motif, single stranded interacting protein 2
ENSG00000141026	MED9	1.24723	0.0131323	mediator complex subunit 9
ENSG00000138617	PARP16	1.24636	0.0283136	poly (ADP-ribose) polymerase family, member 16
ENSG00000137216	TMEM63B	1.24565	0.0014042	transmembrane protein 63B
ENSG00000198642	KLHL9	1.24521	0.00194943	kelch-like family member 9
ENSG00000139324	TMTC3	1.24283	0.00687955	transmembrane and tetratricopeptide repeat containing 3
ENSG00000198873	GRK5	1.24001	0.00248502	G protein-coupled receptor kinase 5
ENSG00000055147	FAM114A2	1.23921	0.00140085	family with sequence similarity 114, member A2
ENSG00000068305	MEF2A	1.23874	0.00685822	myocyte enhancer factor 2A
ENSG00000164649	CDCA7L	1.23793	0.00863698	cell division cycle associated 7-like
ENSG00000177707	PVRL3	1.23791	0.00648693	poliovirus receptor-related 3
ENSG00000114023	FAM162A	1.23762	0.0378399	family with sequence similarity 162, member A
ENSG00000188566	NDOR1	1.2374	0.018723	NADPH dependent diflavin oxidoreductase 1
ENSG00000169131	ZNF354A	1.23707	0.037329	zinc finger protein 354A
ENSG00000065970	FOXJ2	1.2365	0.00859271	forkhead box J2
ENSG00000020181	GPR124	1.23624	0.00938517	G protein-coupled receptor 124
ENSG00000146386	ABRACL	1.23588	0.00193784	ABRA C-terminal like
ENSG00000108256	NUFIP2	1.2342	0.00111857	nuclear fragile X mental retardation protein interacting protein 2
ENSG00000008283	CYB561	1.23138	0.00193938	cytochrome b561
ENSG00000168936	TMEM129	1.23085	0.00226172	transmembrane protein 129
ENSG00000170871	KIAA0232	1.22957	0.00937195	KIAA0232
ENSG00000164463	CREBRF	1.22942	0.0305503	CREB3 regulatory factor
ENSG00000129315	CCNT1	1.22914	0.0084987	cyclin T1
ENSG00000176171	BNIP3	1.22906	0.0472128	BCL2/adenovirus E1B 19kDa interacting protein 3
ENSG00000126603	GLIS2	1.22629	0.00206741	GLIS family zinc finger 2
ENSG00000171503	ETFDH	1.22506	0.00486396	electron-transferring-flavoprotein dehydrogenase
ENSG00000122884	P4HA1	1.22327	0.0334615	prolyl 4-hydroxylase, alpha polypeptide I
ENSG00000178202	KDELC2	1.22142	0.0026376	KDEL (Lys-Asp-Glu-Leu) containing 2
ENSG00000100030	MAPK1	1.2214	0.00944503	mitogen-activated protein kinase 1
ENSG00000103227	LMF1	1.22116	0.00987409	lipase maturation factor 1
ENSG00000065833	ME1	1.22113	0.0155962	malic enzyme 1, NADP(+)-dependent, cytosolic
ENSG00000143970	ASXL2	1.22096	0.0120134	additional sex combs like 2 (Drosophila)
ENSG00000146858	ZC3HAV1L	1.21973	0.0325006	zinc finger CCCH-type, antiviral 1-like
ENSG00000163960	UBXN7	1.21951	0.00986344	UBX domain protein 7
ENSG00000112531	QKI	1.21937	0.00677593	QKI, KH domain containing, RNA binding
ENSG00000166250	CLMP	1.2174	0.0111413	CXADR-like membrane protein
ENSG00000168710	AHCYL1	1.21692	0.00185003	adenosylhomocysteinase-like 1
ENSG00000075945	KIFAP3	1.21583	0.00168216	kinesin-associated protein 3
ENSG00000164967	RPP25L	1.21407	0.00495853	ribonuclease P/MRP 25kDa subunit-like
ENSG00000163684	RPP14	1.21328	0.00757485	ribonuclease P/MRP 14kDa subunit
ENSG00000130559	CAMSAP1	1.21238	0.00788306	calmodulin regulated spectrin-associated protein 1
ENSG00000115762	PLEKHB2	1.21193	0.0112175	pleckstrin homology domain containing, family B (evectins) member 2
ENSG00000107362	ABHD17B	1.21108	0.0228584	abhydrolase domain containing 17B
ENSG00000113811	UNC	1.21064	0.00245372	selenoprotein K
ENSG00000107249	GLIS3	1.20997	0.0259224	GLIS family zinc finger 3
ENSG00000168434	COG7	1.20848	0.00542649	component of oligomeric golgi complex 7
ENSG00000167107	ACSF2	1.20842	0.00454006	acyl-CoA synthetase family member 2
ENSG00000119729	RHOQ	1.20704	0.00880209	ras homolog family member Q
ENSG00000172046	USP19	1.20701	0.0031216	ubiquitin specific peptidase 19
ENSG00000168876	ANKRD49	1.20692	0.00960581	ankyrin repeat domain 49
ENSG00000157379	DHRS1	1.20604	0.005041	dehydrogenase/reductase (SDR family) member 1
ENSG00000167333	TRIM68	1.20551	0.0301093	tripartite motif containing 68
ENSG00000183963	SMTN	1.20512	0.0140531	smoothelin
ENSG00000105220	GPI	1.20501	0.0320729	glucose-6-phosphate isomerase
ENSG00000204304	PBX2	1.20355	0.0193354	pre-B-cell leukemia homeobox 2
ENSG00000120697	ALG5	1.20316	0.00127592	ALG5, dolichyl-phosphate beta-glucosyltransferase
ENSG00000196505	GDAP2	1.20132	0.0240889	ganglioside induced differentiation associated protein 2
ENSG00000141429	GALNT1	1.20019	0.0322531	UDP-N-acetyl-alpha-D-galactosamine:polypeptide N-acetylgalactosaminyltransferase 1 (GalNAc-T1)
ENSG00000068028	RASSF1	1.20005	0.00371559	Ras association (RalGDS/AF-6) domain family member 1
ENSG00000108091	CCDC6	1.19925	0.00304462	coiled-coil domain containing 6
ENSG00000105939	ZC3HAV1	1.19868	0.00433625	zinc finger CCCH-type, antiviral 1
ENSG00000117868	ESYT2	1.19753	0.00293657	extended synaptotagmin-like protein 2
ENSG00000183513	COA5	1.1968	0.00168216	cytochrome c oxidase assembly factor 5
ENSG00000109775	UFSP2	1.19559	0.00430528	UFM1-specific peptidase 2
ENSG00000205726	ITSN1	1.19413	0.00209641	intersectin 1 (SH3 domain protein)
ENSG00000205138	SDHAF1	1.19305	0.0196154	succinate dehydrogenase complex assembly factor 1
ENSG00000125686	MED1	1.19045	0.00262765	mediator complex subunit 1
ENSG00000083223	ZCCHC6	1.18852	0.00678615	zinc finger, CCHC domain containing 6
ENSG00000110048	OSBP	1.18823	0.00189614	oxysterol binding protein
ENSG00000174579	MSL2	1.18639	0.0204052	male-specific lethal 2 homolog (Drosophila)
ENSG00000107104	KANK1	1.18613	0.0345513	KN motif and ankyrin repeat domains 1
ENSG00000099364	FBXL19	1.1857	0.0201905	F-box and leucine-rich repeat protein 19
ENSG00000101146	RAE1	1.18405	0.00203081	RAE1 RNA export 1 homolog (S. pombe)
ENSG00000135093	USP30	1.18335	0.0178772	ubiquitin specific peptidase 30
ENSG00000150977	RILPL2	1.17863	0.00921702	Rab interacting lysosomal protein-like 2
ENSG00000164291	ARSK	1.17729	0.00910832	arylsulfatase family, member K
ENSG00000104442	ARMC1	1.17686	0.00301533	armadillo repeat containing 1
ENSG00000111707	SUDS3	1.17683	0.0048607	suppressor of defective silencing 3 homolog (S. cerevisiae)
ENSG00000136156	ITM2B	1.17561	0.0325006	integral membrane protein 2B
ENSG00000135775	COG2	1.17485	0.00717552	component of oligomeric golgi complex 2
ENSG00000179295	PTPN11	1.17469	0.00471289	protein tyrosine phosphatase, non-receptor type 11
ENSG00000154359	LONRF1	1.17279	0.0296957	LON peptidase N-terminal domain and ring finger 1
ENSG00000133460	SLC2A11	1.17199	0.037288	solute carrier family 2 (facilitated glucose transporter), member 11
ENSG00000055044	NOP58	1.17197	0.0144472	NOP58 ribonucleoprotein
ENSG00000112357	PEX7	1.17024	0.0218112	peroxisomal biogenesis factor 7
ENSG00000099797	TECR	1.17009	0.0044791	trans-2,3-enoyl-CoA reductase
ENSG00000183826	BTBD9	1.16879	0.0379127	BTB (POZ) domain containing 9
ENSG00000134072	CAMK1	1.16834	0.00753782	calcium/calmodulin-dependent protein kinase I
ENSG00000162819	BROX	1.16821	0.00327633	BRO1 domain and CAAX motif containing
ENSG00000085978	ATG16L1	1.1667	0.00606648	autophagy related 16-like 1 (S. cerevisiae)
ENSG00000128989	ARPP19	1.16619	0.00268413	cAMP-regulated phosphoprotein, 19kDa
ENSG00000106077	ABHD11	1.16546	0.0116776	abhydrolase domain containing 11
ENSG00000146648	EGFR	1.16453	0.00907407	epidermal growth factor receptor
ENSG00000124766	SOX4	1.16354	0.042527	SRY (sex determining region Y)-box 4
ENSG00000174032	SLC25A30	1.16311	0.0234518	solute carrier family 25, member 30
ENSG00000123444	KBTBD4	1.16269	0.00741854	kelch repeat and BTB (POZ) domain containing 4
ENSG00000174705	SH3PXD2B	1.16222	0.00408434	SH3 and PX domains 2B
ENSG00000104472	CHRAC1	1.16176	0.00376908	chromatin accessibility complex 1
ENSG00000163848	ZNF148	1.16118	0.00701392	zinc finger protein 148
ENSG00000132405	TBC1D14	1.1594	0.00498123	TBC1 domain family, member 14
ENSG00000106624	AEBP1	1.15693	0.0437863	AE binding protein 1
ENSG00000119714	GPR68	1.1567	0.0463352	G protein-coupled receptor 68
ENSG00000184436	THAP7	1.15591	0.0121866	THAP domain containing 7
ENSG00000020577	SAMD4A	1.15551	0.0065978	sterile alpha motif domain containing 4A
ENSG00000066739	ATG2B	1.1542	0.0267684	autophagy related 2B
ENSG00000180957	PITPNB	1.1534	0.00439288	phosphatidylinositol transfer protein, beta
ENSG00000204439	C6orf47	1.1532	0.00988051	chromosome 6 open reading frame 47
ENSG00000134444	KIAA1468	1.15317	0.0190777	KIAA1468
ENSG00000145391	SETD7	1.15312	0.00981404	SET domain containing (lysine methyltransferase) 7
ENSG00000061987	MON2	1.15244	0.00286821	MON2 homolog (S. cerevisiae)
ENSG00000100056	DGCR14	1.15171	0.0116017	DiGeorge syndrome critical region gene 14
ENSG00000121671	CRY2	1.15074	0.0273065	cryptochrome 2 (photolyase-like)
ENSG00000102738	MRPS31	1.15039	0.0063394	mitochondrial ribosomal protein S31
ENSG00000074603	DPP8	1.14991	0.00651657	dipeptidyl-peptidase 8
ENSG00000186184	POLR1D	1.14957	0.00966158	polymerase (RNA) I polypeptide D, 16kDa
ENSG00000113742	CPEB4	1.1476	0.031697	cytoplasmic polyadenylation element binding protein 4
ENSG00000068697	LAPTM4A	1.14552	0.0343097	lysosomal protein transmembrane 4 alpha
ENSG00000161642	ZNF385A	1.14516	0.0498899	zinc finger protein 385A
ENSG00000169359	SLC33A1	1.14396	0.00917533	solute carrier family 33 (acetyl-CoA transporter), member 1
ENSG00000153561	RMND5A	1.14349	0.0317197	required for meiotic nuclear division 5 homolog A (S. cerevisiae)
ENSG00000129911	KLF16	1.14249	0.00982693	Kruppel-like factor 16
ENSG00000144909	OSBPL11	1.14143	0.0320037	oxysterol binding protein-like 11
ENSG00000151304	SRFBP1	1.13788	0.040836	serum response factor binding protein 1
ENSG00000171017	LRRC8E	1.13779	0.0488915	leucine rich repeat containing 8 family, member E
ENSG00000204498	NFKBIL1	1.13565	0.0131774	nuclear factor of kappa light polypeptide gene enhancer in B-cells inhibitor-like 1
ENSG00000006576	PHTF2	1.13556	0.0106637	putative homeodomain transcription factor 2
ENSG00000143344	RGL1	1.13545	0.0218463	ral guanine nucleotide dissociation stimulator-like 1
ENSG00000117054	ACADM	1.13411	0.00382276	acyl-CoA dehydrogenase, C-4 to C-12 straight chain
ENSG00000100991	TRPC4AP	1.13299	0.00369371	transient receptor potential cation channel, subfamily C, member 4 associated protein
ENSG00000125834	STK35	1.13263	0.0345513	serine/threonine kinase 35
ENSG00000168036	CTNNB1	1.1306	0.0184638	catenin (cadherin-associated protein), beta 1, 88kDa
ENSG00000123908	37469	1.1293	0.0297884	argonaute RISC catalytic component 2
ENSG00000168246	UBTD2	1.1284	0.0111187	ubiquitin domain containing 2
ENSG00000118579	MED28	1.12512	0.00853228	mediator complex subunit 28
ENSG00000130449	ZSWIM6	1.12491	0.0290755	zinc finger, SWIM-type containing 6
ENSG00000160584	SIK3	1.12416	0.0113796	SIK family kinase 3
ENSG00000092010	PSME1	1.12138	0.0195712	proteasome (prosome, macropain) activator subunit 1 (PA28 alpha)
ENSG00000101337	TM9SF4	1.11899	0.0042863	transmembrane 9 superfamily protein member 4
ENSG00000137494	ANKRD42	1.1189	0.0282523	ankyrin repeat domain 42
ENSG00000213563	C8orf82	1.11854	0.0239892	chromosome 8 open reading frame 82
ENSG00000157184	CPT2	1.11817	0.0227507	carnitine palmitoyltransferase 2
ENSG00000174099	MSRB3	1.11602	0.0106258	methionine sulfoxide reductase B3
ENSG00000049167	ERCC8	1.11535	0.030505	excision repair cross-complementing rodent repair deficiency, complementation group 8
ENSG00000144061	NPHP1	1.1128	0.0356234	nephronophthisis 1 (juvenile)
ENSG00000242612	DECR2	1.1122	0.0151296	2,4-dienoyl CoA reductase 2, peroxisomal
ENSG00000221988	PPT2	1.11067	0.0222048	palmitoyl-protein thioesterase 2
ENSG00000129968	ABHD17A	1.10994	0.00499068	abhydrolase domain containing 17A
ENSG00000178537	SLC25A20	1.10859	0.0339677	solute carrier family 25 (carnitine/acylcarnitine translocase), member 20
ENSG00000168297	PXK	1.10799	0.0160742	PX domain containing serine/threonine kinase
ENSG00000170677	SOCS6	1.10725	0.00984542	suppressor of cytokine signaling 6
ENSG00000152492	CCDC50	1.10686	0.00753782	coiled-coil domain containing 50
ENSG00000138413	IDH1	1.10643	0.0252531	isocitrate dehydrogenase 1 (NADP+), soluble
ENSG00000057608	GDI2	1.10556	0.0167615	GDP dissociation inhibitor 2
ENSG00000144224	UBXN4	1.10506	0.00585875	UBX domain protein 4
ENSG00000185591	SP1	1.10247	0.00972421	Sp1 transcription factor
ENSG00000107771	CCSER2	1.10159	0.0114878	coiled-coil serine-rich protein 2
ENSG00000198715	C1orf85	1.10002	0.0169749	chromosome 1 open reading frame 85
ENSG00000130733	YIPF2	1.0998	0.0107509	Yip1 domain family, member 2
ENSG00000071655	MBD3	1.09924	0.00331315	methyl-CpG binding domain protein 3
ENSG00000085491	SLC25A24	1.09846	0.00597997	solute carrier family 25 (mitochondrial carrier; phosphate carrier), member 24
ENSG00000133313	CNDP2	1.09513	0.00679694	CNDP dipeptidase 2 (metallopeptidase M20 family)
ENSG00000054523	KIF1B	1.09491	0.0118797	kinesin family member 1B
ENSG00000103245	NARFL	1.09469	0.0307709	nuclear prelamin A recognition factor-like
ENSG00000198252	STYX	1.09437	0.0152135	serine/threonine/tyrosine interacting protein
ENSG00000141098	GFOD2	1.09293	0.0158588	glucose-fructose oxidoreductase domain containing 2
ENSG00000107130	NCS1	1.09241	0.00606648	neuronal calcium sensor 1
ENSG00000143398	PIP5K1A	1.09177	0.00623082	phosphatidylinositol-4-phosphate 5-kinase, type I, alpha
ENSG00000155189	AGPAT5	1.09124	0.0181105	1-acylglycerol-3-phosphate O-acyltransferase 5
ENSG00000148158	SNX30	1.08972	0.0387146	sorting nexin family member 30
ENSG00000145715	RASA1	1.08966	0.00859271	RAS p21 protein activator (GTPase activating protein) 1
ENSG00000166974	MAPRE2	1.088	0.0334615	microtubule-associated protein, RP/EB family, member 2
ENSG00000100865	CINP	1.08648	0.0111945	cyclin-dependent kinase 2 interacting protein
ENSG00000140265	ZSCAN29	1.08515	0.0425129	zinc finger and SCAN domain containing 29
ENSG00000175215	CTDSP2	1.08434	0.0194645	CTD (carboxy-terminal domain, RNA polymerase II, polypeptide A) small phosphatase 2
ENSG00000179837	RBM15B	1.08421	0.00938517	RNA binding motif protein 15B
ENSG00000005339	CREBBP	1.08367	0.0181263	CREB binding protein
ENSG00000197579	TOPORS	1.08333	0.0110024	topoisomerase I binding, arginine/serine-rich, E3 ubiquitin protein ligase
ENSG00000162601	MYSM1	1.08214	0.0187862	Myb-like, SWIRM and MPN domains 1
ENSG00000136986	DERL1	1.08146	0.00938517	derlin 1
ENSG00000108064	TFAM	1.08129	0.0181615	transcription factor A, mitochondrial
ENSG00000152022	LIX1L	1.08124	0.00854966	Lix1 homolog (mouse)-like
ENSG00000024862	CCDC28A	1.08111	0.0296804	coiled-coil domain containing 28A
ENSG00000111666	CHPT1	1.08089	0.0212109	choline phosphotransferase 1
ENSG00000136783	NIPSNAP3A	1.08071	0.0143672	nipsnap homolog 3A (C. elegans)
ENSG00000169641	LUZP1	1.07873	0.0116776	leucine zipper protein 1
ENSG00000115594	IL1R1	1.07656	0.0236048	interleukin 1 receptor, type I
ENSG00000112773	FAM46A	1.07572	0.0182801	family with sequence similarity 46, member A
ENSG00000165861	ZFYVE1	1.07526	0.0239537	zinc finger, FYVE domain containing 1
ENSG00000108587	GOSR1	1.07363	0.0104111	golgi SNAP receptor complex member 1
ENSG00000111540	RAB5B	1.0686	0.00756494	RAB5B, member RAS oncogene family
ENSG00000159459	UBR1	1.06824	0.0267793	ubiquitin protein ligase E3 component n-recognin 1
ENSG00000092871	RFFL	1.0631	0.0311242	ring finger and FYVE-like domain containing E3 ubiquitin protein ligase
ENSG00000169964	TMEM42	1.06112	0.0174424	transmembrane protein 42
ENSG00000070778	PTPN21	1.06076	0.0222048	protein tyrosine phosphatase, non-receptor type 21
ENSG00000070476	ZXDC	1.06032	0.0473809	ZXD family zinc finger C
ENSG00000119446	RBM18	1.06027	0.0102534	RNA binding motif protein 18
ENSG00000153485	TMEM251	1.05966	0.043945	transmembrane protein 251
ENSG00000166801	FAM111A	1.05926	0.0182009	family with sequence similarity 111, member A
ENSG00000041988	THAP3	1.05767	0.0251525	THAP domain containing, apoptosis associated protein 3
ENSG00000107854	TNKS2	1.05639	0.0084987	tankyrase, TRF1-interacting ankyrin-related ADP-ribose polymerase 2
ENSG00000178982	EIF3K	1.05604	0.0175616	eukaryotic translation initiation factor 3, subunit K
ENSG00000100485	SOS2	1.0559	0.0219504	son of sevenless homolog 2 (Drosophila)
ENSG00000155097	ATP6V1C1	1.05574	0.0108791	ATPase, H+ transporting, lysosomal 42kDa, V1 subunit C1
ENSG00000100266	PACSIN2	1.05534	0.0235908	protein kinase C and casein kinase substrate in neurons 2
ENSG00000128585	MKLN1	1.05518	0.00843999	muskelin 1, intracellular mediator containing kelch motifs
ENSG00000173011	TADA2B	1.05434	0.0201919	transcriptional adaptor 2B
ENSG00000145354	CISD2	1.05403	0.00733045	CDGSH iron sulfur domain 2
ENSG00000088451	TGDS	1.05119	0.0169049	TDP-glucose 4,6-dehydratase
ENSG00000137656	BUD13	1.04863	0.0260706	BUD13 homolog (S. cerevisiae)
ENSG00000153201	RANBP2	1.0482	0.0116017	RAN binding protein 2
ENSG00000067900	ROCK1	1.04763	0.00608544	Rho-associated, coiled-coil containing protein kinase 1
ENSG00000123933	MXD4	1.04502	0.00762901	MAX dimerization protein 4
ENSG00000068079	IFI35	1.04448	0.0181251	interferon-induced protein 35
ENSG00000151553	FAM160B1	1.04427	0.0115051	family with sequence similarity 160, member B1
ENSG00000055208	TAB2	1.04366	0.00970216	TGF-beta activated kinase 1/MAP3K7 binding protein 2
ENSG00000151458	ANKRD50	1.04224	0.0103004	ankyrin repeat domain 50
ENSG00000118096	IFT46	1.04183	0.00701392	intraflagellar transport 46 homolog (Chlamydomonas)
ENSG00000100139	MICALL1	1.04136	0.0218268	MICAL-like 1
ENSG00000112972	HMGCS1	1.04112	0.0363388	3-hydroxy-3-methylglutaryl-CoA synthase 1 (soluble)
ENSG00000164414	SLC35A1	1.04095	0.0109749	solute carrier family 35 (CMP-sialic acid transporter), member A1
ENSG00000109466	KLHL2	1.04001	0.0280617	kelch-like family member 2
ENSG00000100216	TOMM22	1.03964	0.00854207	translocase of outer mitochondrial membrane 22 homolog (yeast)
ENSG00000165322	ARHGAP12	1.03672	0.0320529	Rho GTPase activating protein 12
ENSG00000137275	RIPK1	1.0362	0.00851262	receptor (TNFRSF)-interacting serine-threonine kinase 1
ENSG00000108582	CPD	1.03377	0.0115119	carboxypeptidase D
ENSG00000133243	BTBD2	1.03349	0.0134477	BTB (POZ) domain containing 2
ENSG00000110330	BIRC2	1.033	0.0074259	baculoviral IAP repeat containing 2
ENSG00000169410	PTPN9	1.03119	0.00930452	protein tyrosine phosphatase, non-receptor type 9
ENSG00000062725	APPBP2	1.02763	0.0197695	amyloid beta precursor protein (cytoplasmic tail) binding protein 2
ENSG00000106723	SPIN1	1.02727	0.00782831	spindlin 1
ENSG00000166233	ARIH1	1.02612	0.00860535	ariadne homolog, ubiquitin-conjugating enzyme E2 binding protein, 1 (Drosophila)
ENSG00000156052	GNAQ	1.02578	0.00987409	guanine nucleotide binding protein (G protein), q polypeptide
ENSG00000074071	MRPS34	1.02345	0.00947772	mitochondrial ribosomal protein S34
ENSG00000185085	INTS5	1.02185	0.030865	integrator complex subunit 5
ENSG00000164054	SHISA5	1.02154	0.0181919	shisa homolog 5 (Xenopus laevis)
ENSG00000120690	ELF1	1.02121	0.00764359	E74-like factor 1 (ets domain transcription factor)
ENSG00000177156	TALDO1	1.01895	0.040729	transaldolase 1
ENSG00000158195	WASF2	1.01787	0.0116919	WAS protein family, member 2
ENSG00000135241	PNPLA8	1.01656	0.0155789	patatin-like phospholipase domain containing 8
ENSG00000135778	NTPCR	1.01451	0.0132069	nucleoside-triphosphatase, cancer-related
ENSG00000089048	ESF1	1.01215	0.0190569	ESF1, nucleolar pre-rRNA processing protein, homolog (S. cerevisiae)
ENSG00000062650	WAPAL	1.01115	0.00938517	wings apart-like homolog (Drosophila)
ENSG00000082996	RNF13	1.01072	0.0363388	ring finger protein 13
ENSG00000148331	ASB6	1.01012	0.0162871	ankyrin repeat and SOCS box containing 6
ENSG00000115365	LANCL1	1.00913	0.011198	LanC lantibiotic synthetase component C-like 1 (bacterial)
ENSG00000003756	RBM5	1.00857	0.0382454	RNA binding motif protein 5
ENSG00000138802	SEC24B	1.00839	0.0108604	SEC24 family, member B (S. cerevisiae)
ENSG00000068796	KIF2A	1.00763	0.0193354	kinesin heavy chain member 2A
ENSG00000151116	UEVLD	1.00678	0.0152364	UEV and lactate/malate dehyrogenase domains
ENSG00000177042	TMEM80	1.0067	0.0498393	transmembrane protein 80
ENSG00000198160	MIER1	1.0067	0.0144027	mesoderm induction early response 1 homolog (Xenopus laevis)
ENSG00000181904	C5orf24	1.00453	0.0193291	chromosome 5 open reading frame 24
ENSG00000118046	STK11	1.00215	0.0081707	serine/threonine kinase 11
ENSG00000132950	ZMYM5	1.00136	0.0388888	zinc finger, MYM-type 5
ENSG00000119640	ACYP1	1.0008	0.0271104	acylphosphatase 1, erythrocyte (common) type
ENSG00000144824	PHLDB2	1.00042	0.0276983	pleckstrin homology-like domain, family B, member 2
ENSG00000151883	PARP8	1.00034	0.048799	poly (ADP-ribose) polymerase family, member 8
ENSG00000100726	TELO2	0.999554	0.0133192	TEL2, telomere maintenance 2, homolog (S. cerevisiae)
ENSG00000132581	SDF2	0.99915	0.00922483	stromal cell-derived factor 2
ENSG00000163349	HIPK1	0.998827	0.0157253	homeodomain interacting protein kinase 1
ENSG00000163125	RPRD2	0.998588	0.0259781	regulation of nuclear pre-mRNA domain containing 2
ENSG00000105793	GTPBP10	0.997396	0.0170823	GTP-binding protein 10 (putative)
ENSG00000173273	TNKS	0.990469	0.0347198	tankyrase, TRF1-interacting ankyrin-related ADP-ribose polymerase
ENSG00000115541	HSPE1	0.989753	0.0365677	heat shock 10kDa protein 1 (chaperonin 10)
ENSG00000117862	TXNDC12	0.988572	0.0178772	thioredoxin domain containing 12 (endoplasmic reticulum)
ENSG00000120675	DNAJC15	0.985661	0.0396988	DnaJ (Hsp40) homolog, subfamily C, member 15
ENSG00000134987	WDR36	0.985587	0.0212909	WD repeat domain 36
ENSG00000167815	PRDX2	0.985526	0.04489	peroxiredoxin 2
ENSG00000114742	WDR48	0.98552	0.0175102	WD repeat domain 48
ENSG00000115183	TANC1	0.983281	0.0418607	tetratricopeptide repeat, ankyrin repeat and coiled-coil containing 1
ENSG00000176095	IP6K1	0.983045	0.0140522	inositol hexakisphosphate kinase 1
ENSG00000120733	KDM3B	0.981951	0.0282225	lysine (K)-specific demethylase 3B
ENSG00000160679	CHTOP	0.980851	0.0103636	chromatin target of PRMT1
ENSG00000131370	SH3BP5	0.97722	0.0257425	SH3-domain binding protein 5 (BTK-associated)
ENSG00000117222	RBBP5	0.976365	0.0452997	retinoblastoma binding protein 5
ENSG00000169375	SIN3A	0.975148	0.016367	SIN3 transcription regulator homolog A (yeast)
ENSG00000132640	BTBD3	0.972364	0.0282184	BTB (POZ) domain containing 3
ENSG00000054267	ARID4B	0.972353	0.0206846	AT rich interactive domain 4B (RBP1-like)
ENSG00000185928	PAGR1	0.972323	0.0477743	PAXIP1 associated glutamate-rich protein 1
ENSG00000136603	SKIL	0.971536	0.0214917	SKI-like oncogene
ENSG00000187079	TEAD1	0.970213	0.0154135	TEA domain family member 1 (SV40 transcriptional enhancer factor)
ENSG00000180901	KCTD2	0.969988	0.0212909	potassium channel tetramerization domain containing 2
ENSG00000214274	ANG	0.969593	0.0368937	angiogenin, ribonuclease, RNase A family, 5
ENSG00000198783	ZNF830	0.968446	0.0495784	zinc finger protein 830
ENSG00000125952	MAX	0.96704	0.0163993	MYC associated factor X
ENSG00000100023	PPIL2	0.966969	0.0107166	peptidylprolyl isomerase (cyclophilin)-like 2
ENSG00000149269	PAK1	0.966413	0.0337852	p21 protein (Cdc42/Rac)-activated kinase 1
ENSG00000010017	RANBP9	0.965813	0.0160733	RAN binding protein 9
ENSG00000132471	WBP2	0.965237	0.0395393	WW domain binding protein 2
ENSG00000124104	SNX21	0.963802	0.0329331	sorting nexin family member 21
ENSG00000106052	TAX1BP1	0.960413	0.0258915	Tax1 (human T-cell leukemia virus type I) binding protein 1
ENSG00000100320	RBFOX2	0.955172	0.0232386	RNA binding protein, fox-1 homolog (C. elegans) 2
ENSG00000177479	ARIH2	0.954711	0.0210526	ariadne homolog 2 (Drosophila)
ENSG00000164144	ARFIP1	0.954678	0.0142061	ADP-ribosylation factor interacting protein 1
ENSG00000160695	VPS11	0.952923	0.022567	vacuolar protein sorting 11 homolog (S. cerevisiae)
ENSG00000153310	FAM49B	0.952631	0.0152206	family with sequence similarity 49, member B
ENSG00000008952	SEC62	0.950665	0.0247042	SEC62 homolog (S. cerevisiae)
ENSG00000198815	FOXJ3	0.950558	0.031041	forkhead box J3
ENSG00000105810	CDK6	0.948453	0.037288	cyclin-dependent kinase 6
ENSG00000132406	TMEM128	0.94742	0.0144825	transmembrane protein 128
ENSG00000056050	C4orf27	0.947394	0.0110323	chromosome 4 open reading frame 27
ENSG00000113734	BNIP1	0.946044	0.0495781	BCL2/adenovirus E1B 19kDa interacting protein 1
ENSG00000079150	FKBP7	0.946041	0.0417718	FK506 binding protein 7
ENSG00000149187	CELF1	0.945246	0.0211252	CUGBP, Elav-like family member 1
ENSG00000115145	STAM2	0.944003	0.0164502	signal transducing adaptor molecule (SH3 domain and ITAM motif) 2
ENSG00000038274	MAT2B	0.941749	0.0150255	methionine adenosyltransferase II, beta
ENSG00000173918	C1QTNF1	0.937885	0.0332934	C1q and tumor necrosis factor related protein 1
ENSG00000154589	LY96	0.936895	0.0273065	lymphocyte antigen 96
ENSG00000154727	GABPA	0.936235	0.0352458	GA binding protein transcription factor, alpha subunit 60kDa
ENSG00000133065	SLC41A1	0.934787	0.0314714	solute carrier family 41 (magnesium transporter), member 1
ENSG00000100281	HMGXB4	0.934514	0.0225073	HMG box domain containing 4
ENSG00000236287	ZBED5	0.933466	0.0347198	zinc finger, BED-type containing 5
ENSG00000068383	INPP5A	0.932981	0.0303288	inositol polyphosphate-5-phosphatase, 40kDa
ENSG00000160007	ARHGAP35	0.931708	0.0247959	Rho GTPase activating protein 35
ENSG00000158122	AAED1	0.929363	0.0453354	AhpC/TSA antioxidant enzyme domain containing 1
ENSG00000054611	TBC1D22A	0.928888	0.0342841	TBC1 domain family, member 22A
ENSG00000172466	ZNF24	0.928818	0.01572	zinc finger protein 24
ENSG00000100519	PSMC6	0.928162	0.0226438	proteasome (prosome, macropain) 26S subunit, ATPase, 6
ENSG00000100504	PYGL	0.926691	0.0334465	phosphorylase, glycogen, liver
ENSG00000121060	TRIM25	0.925834	0.0433373	tripartite motif containing 25
ENSG00000107566	ERLIN1	0.92493	0.0195593	ER lipid raft associated 1
ENSG00000006831	ADIPOR2	0.92333	0.0221764	adiponectin receptor 2
ENSG00000075151	EIF4G3	0.921644	0.0209003	eukaryotic translation initiation factor 4 gamma, 3
ENSG00000166266	CUL5	0.920976	0.0428534	cullin 5
ENSG00000069329	VPS35	0.92047	0.0238673	vacuolar protein sorting 35 homolog (S. cerevisiae)
ENSG00000197122	SRC	0.917182	0.0322531	v-src avian sarcoma (Schmidt-Ruppin A-2) viral oncogene homolog
ENSG00000108588	CCDC47	0.916338	0.0239465	coiled-coil domain containing 47
ENSG00000131100	ATP6V1E1	0.913966	0.0367794	ATPase, H+ transporting, lysosomal 31kDa, V1 subunit E1
ENSG00000114388	NPRL2	0.910754	0.0396988	nitrogen permease regulator-like 2 (S. cerevisiae)
ENSG00000155256	ZFYVE27	0.910324	0.0371892	zinc finger, FYVE domain containing 27
ENSG00000012963	UBR7	0.909996	0.0331326	ubiquitin protein ligase E3 component n-recognin 7 (putative)
ENSG00000056097	ZFR	0.909987	0.0280985	zinc finger RNA binding protein
ENSG00000198791	CNOT7	0.908493	0.019633	CCR4-NOT transcription complex, subunit 7
ENSG00000139921	TMX1	0.908063	0.0228363	thioredoxin-related transmembrane protein 1
ENSG00000100731	PCNX	0.906151	0.0318979	pecanex homolog (Drosophila)
ENSG00000041880	PARP3	0.905444	0.0325332	poly (ADP-ribose) polymerase family, member 3
ENSG00000142657	PGD	0.905117	0.0452881	phosphogluconate dehydrogenase
ENSG00000179051	RCC2	0.904147	0.039014	regulator of chromosome condensation 2
ENSG00000089902	RCOR1	0.902201	0.0380094	REST corepressor 1
ENSG00000148950	IMMP1L	0.902022	0.0420747	IMP1 inner mitochondrial membrane peptidase-like (S. cerevisiae)
ENSG00000109381	ELF2	0.901686	0.0379783	E74-like factor 2 (ets domain transcription factor)
ENSG00000143570	SLC39A1	0.90089	0.0238289	solute carrier family 39 (zinc transporter), member 1
ENSG00000156026	MCU	0.89691	0.0249302	mitochondrial calcium uniporter
ENSG00000140463	BBS4	0.896191	0.0459105	Bardet-Biedl syndrome 4
ENSG00000065559	MAP2K4	0.894326	0.0347464	mitogen-activated protein kinase kinase 4
ENSG00000068903	SIRT2	0.893738	0.042481	sirtuin 2
ENSG00000055917	PUM2	0.888834	0.0289775	pumilio homolog 2 (Drosophila)
ENSG00000129292	PHF20L1	0.887932	0.034422	PHD finger protein 20-like 1
ENSG00000107175	CREB3	0.887737	0.0257642	cAMP responsive element binding protein 3
ENSG00000204178	TMEM57	0.887628	0.0279242	transmembrane protein 57
ENSG00000164904	ALDH7A1	0.886999	0.0335222	aldehyde dehydrogenase 7 family, member A1
ENSG00000115459	ELMOD3	0.884367	0.0422153	ELMO/CED-12 domain containing 3
ENSG00000197223	C1D	0.882521	0.0358029	C1D nuclear receptor corepressor
ENSG00000163346	PBXIP1	0.881944	0.024336	pre-B-cell leukemia homeobox interacting protein 1
ENSG00000076321	KLHL20	0.881495	0.0399933	kelch-like family member 20
ENSG00000019995	ZRANB1	0.87754	0.0297734	zinc finger, RAN-binding domain containing 1
ENSG00000247077	PGAM5	0.877417	0.0483521	phosphoglycerate mutase family member 5
ENSG00000115286	NDUFS7	0.873145	0.0212349	NADH dehydrogenase (ubiquinone) Fe-S protein 7, 20kDa (NADH-coenzyme Q reductase)
ENSG00000204438	GPANK1	0.870622	0.0379704	G patch domain and ankyrin repeats 1
ENSG00000189241	TSPYL1	0.868719	0.0309054	TSPY-like 1
ENSG00000164366	CCDC127	0.867553	0.0469126	coiled-coil domain containing 127
ENSG00000088298	EDEM2	0.866635	0.0414602	ER degradation enhancer, mannosidase alpha-like 2
ENSG00000078246	TULP3	0.866252	0.027661	tubby like protein 3
ENSG00000133422	MORC2	0.866	0.0277602	MORC family CW-type zinc finger 2
ENSG00000126062	TMEM115	0.865908	0.0251646	transmembrane protein 115
ENSG00000196792	STRN3	0.865286	0.035742	striatin, calmodulin binding protein 3
ENSG00000069345	DNAJA2	0.864124	0.0238796	DnaJ (Hsp40) homolog, subfamily A, member 2
ENSG00000145349	CAMK2D	0.863818	0.0331798	calcium/calmodulin-dependent protein kinase II delta
ENSG00000130227	XPO7	0.861701	0.0338242	exportin 7
ENSG00000213676	ATF6B	0.861161	0.0293678	activating transcription factor 6 beta
ENSG00000154305	MIA3	0.857943	0.0370102	melanoma inhibitory activity family, member 3
ENSG00000149136	SSRP1	0.855118	0.037461	structure specific recognition protein 1
ENSG00000168092	PAFAH1B2	0.851687	0.0324679	platelet-activating factor acetylhydrolase 1b, catalytic subunit 2 (30kDa)
ENSG00000124164	VAPB	0.849984	0.028911	VAMP (vesicle-associated membrane protein)-associated protein B and C
ENSG00000140497	SCAMP2	0.849513	0.0360107	secretory carrier membrane protein 2
ENSG00000100246	DNAL4	0.848271	0.0493324	dynein, axonemal, light chain 4
ENSG00000087157	PGS1	0.847755	0.0347671	phosphatidylglycerophosphate synthase 1
ENSG00000176624	MEX3C	0.846192	0.0313381	mex-3 homolog C (C. elegans)
ENSG00000197114	ZGPAT	0.8457	0.034039	zinc finger, CCCH-type with G patch domain
ENSG00000117859	OSBPL9	0.842741	0.0337038	oxysterol binding protein-like 9
ENSG00000100227	POLDIP3	0.838473	0.0273065	polymerase (DNA-directed), delta interacting protein 3
ENSG00000041802	LSG1	0.836806	0.0491805	large subunit GTPase 1 homolog (S. cerevisiae)
ENSG00000048828	FAM120A	0.82865	0.0389865	family with sequence similarity 120A
ENSG00000101158	NELFCD	0.826884	0.0343471	negative elongation factor complex member C/D
ENSG00000050748	MAPK9	0.825936	0.0471691	mitogen-activated protein kinase 9
ENSG00000174953	DHX36	0.824627	0.0349345	DEAH (Asp-Glu-Ala-His) box polypeptide 36
ENSG00000163930	BAP1	0.822526	0.0321787	BRCA1 associated protein-1 (ubiquitin carboxy-terminal hydrolase)
ENSG00000166855	CLPX	0.820838	0.0360249	ClpX caseinolytic peptidase X homolog (E. coli)
ENSG00000135317	SNX14	0.818745	0.0452387	sorting nexin 14
ENSG00000177383	MAGEF1	0.817972	0.0385376	melanoma antigen family F, 1
ENSG00000163818	LZTFL1	0.811306	0.0479831	leucine zipper transcription factor-like 1
ENSG00000157778	PSMG3	0.810596	0.0433827	proteasome (prosome, macropain) assembly chaperone 3
ENSG00000065613	SLK	0.807517	0.0416712	STE20-like kinase
ENSG00000126804	ZBTB1	0.802604	0.0491067	zinc finger and BTB domain containing 1
ENSG00000132388	UBE2G1	0.801888	0.0473769	ubiquitin-conjugating enzyme E2G 1
ENSG00000091164	TXNL1	0.798413	0.0436811	thioredoxin-like 1
ENSG00000009954	BAZ1B	0.796871	0.0475406	bromodomain adjacent to zinc finger domain, 1B
ENSG00000141012	GALNS	0.796842	0.0452794	galactosamine (N-acetyl)-6-sulfate sulfatase
ENSG00000121892	PDS5A	0.79375	0.0418717	PDS5, regulator of cohesion maintenance, homolog A (S. cerevisiae)
ENSG00000107745	MICU1	0.792368	0.0440088	mitochondrial calcium uptake 1
ENSG00000108671	PSMD11	0.789123	0.041212	proteasome (prosome, macropain) 26S subunit, non-ATPase, 11
ENSG00000090989	EXOC1	0.764481	0.0452533	exocyst complex component 1
ENSG00000120656	TAF12	-0.77643	0.0453001	TAF12 RNA polymerase II, TATA box binding protein (TBP)-associated factor, 20kDa
ENSG00000112110	MRPL18	-0.78888	0.04489	mitochondrial ribosomal protein L18
ENSG00000140521	POLG	-0.788948	0.0452997	polymerase (DNA directed), gamma
ENSG00000033170	FUT8	-0.795541	0.0449016	fucosyltransferase 8 (alpha (1,6) fucosyltransferase)
ENSG00000010322	NISCH	-0.803759	0.0438821	nischarin
ENSG00000119953	SMNDC1	-0.812053	0.0408689	survival motor neuron domain containing 1
ENSG00000143294	PRCC	-0.813164	0.0396988	papillary renal cell carcinoma (translocation-associated)
ENSG00000124733	MEA1	-0.815392	0.0446265	male-enhanced antigen 1
ENSG00000141644	MBD1	-0.823567	0.0358471	methyl-CpG binding domain protein 1
ENSG00000102710	SUPT20H	-0.824667	0.0352057	suppressor of Ty 20 homolog (S. cerevisiae)
ENSG00000149761	NUDT22	-0.830592	0.0428294	nudix (nucleoside diphosphate linked moiety X)-type motif 22
ENSG00000109171	SLAIN2	-0.83103	0.0437863	SLAIN motif family, member 2
ENSG00000163161	ERCC3	-0.832169	0.0317954	excision repair cross-complementing rodent repair deficiency, complementation group 3
ENSG00000159884	CCDC107	-0.832519	0.0473769	coiled-coil domain containing 107
ENSG00000090013	BLVRB	-0.832728	0.0428912	biliverdin reductase B (flavin reductase (NADPH))
ENSG00000159579	RSPRY1	-0.833305	0.0497817	ring finger and SPRY domain containing 1
ENSG00000136044	APPL2	-0.834779	0.046478	adaptor protein, phosphotyrosine interaction, PH domain and leucine zipper containing 2
ENSG00000169021	UQCRFS1	-0.839056	0.0302623	ubiquinol-cytochrome c reductase, Rieske iron-sulfur polypeptide 1
ENSG00000141002	TCF25	-0.84109	0.0453904	transcription factor 25 (basic helix-loop-helix)
ENSG00000155906	RMND1	-0.853481	0.0478053	required for meiotic nuclear division 1 homolog (S. cerevisiae)
ENSG00000074319	TSG101	-0.853845	0.0356234	tumor susceptibility gene 101
ENSG00000042429	MED17	-0.854777	0.030489	mediator complex subunit 17
ENSG00000157538	DSCR3	-0.856017	0.0432262	Down syndrome critical region gene 3
ENSG00000110536	PTPMT1	-0.857346	0.0366995	protein tyrosine phosphatase, mitochondrial 1
ENSG00000104872	PIH1D1	-0.858326	0.0276227	PIH1 domain containing 1
ENSG00000054148	PHPT1	-0.858753	0.0485245	phosphohistidine phosphatase 1
ENSG00000004897	CDC27	-0.859934	0.0358386	cell division cycle 27
ENSG00000149532	CPSF7	-0.859965	0.0302612	cleavage and polyadenylation specific factor 7, 59kDa
ENSG00000089351	GRAMD1A	-0.863994	0.0333999	GRAM domain containing 1A
ENSG00000174374	WBSCR16	-0.870506	0.0362112	Williams-Beuren syndrome chromosome region 16
ENSG00000089248	ERP29	-0.872278	0.037329	endoplasmic reticulum protein 29
ENSG00000137845	ADAM10	-0.873307	0.0471774	ADAM metallopeptidase domain 10
ENSG00000186501	TMEM222	-0.873376	0.0349758	transmembrane protein 222
ENSG00000038219	BOD1L1	-0.875254	0.0412753	biorientation of chromosomes in cell division 1-like 1
ENSG00000116863	ADPRHL2	-0.875529	0.031697	ADP-ribosylhydrolase like 2
ENSG00000176386	CDC26	-0.875805	0.0322219	cell division cycle 26
ENSG00000130313	PGLS	-0.877945	0.0353202	6-phosphogluconolactonase
ENSG00000087087	SRRT	-0.881601	0.04489	serrate RNA effector molecule homolog (Arabidopsis)
ENSG00000171302	CANT1	-0.88506	0.0343471	calcium activated nucleotidase 1
ENSG00000061794	MRPS35	-0.886499	0.0325623	mitochondrial ribosomal protein S35
ENSG00000007080	CCDC124	-0.886622	0.0300204	coiled-coil domain containing 124
ENSG00000033867	SLC4A7	-0.886774	0.045033	solute carrier family 4, sodium bicarbonate cotransporter, member 7
ENSG00000141027	NCOR1	-0.887064	0.0256809	nuclear receptor corepressor 1
ENSG00000134882	UBAC2	-0.887534	0.033036	UBA domain containing 2
ENSG00000100711	ZFYVE21	-0.88972	0.036739	zinc finger, FYVE domain containing 21
ENSG00000104522	TSTA3	-0.891476	0.0279912	tissue specific transplantation antigen P35B
[truncated: 2,112 more rows]
