# Supplementary material for: Intracoronary Delivery of Porcine Cardiac Progenitor Cells Overexpressing IGF-1 and HGF in a Pig Model of Sub-Acute Myocardial Infarction
Source: Cells. 2021 Sep 28;10(10):2571. doi: 10.3390/cells10102571 (PMC8534140; doi:10.3390/cells10102571)
Supplement: Supplementary file 1 [file cells-10-02571-s001.zip › Table S7_Fig 5E 2way ANOVA.xlsx]

## Sheet: 2way ANOVA of Data 5.txt
Within each row, compare columns (simple effects within rows)
Number of families	6
Number of comparisons per family	15
Alpha	0.05
Tukey's multiple comparisons test	Mean Diff.	95% CI of diff.	Significant?	Summary
ACTC1Â
D0 vs. D21	-9.507	-12.71 to -6.302	Yes	****
D0 vs. D21 LV	-32.28	-35.49 to -29.08	Yes	****
D0 vs. D0 IGF	-0.001156	-3.206 to 3.204	No	ns
D0 vs. D21 IGF	-7.959	-11.16 to -4.754	Yes	****
D0 vs. D21 IGF LV	-85.22	-88.43 to -82.02	Yes	****
D21 vs. D21 LV	-22.77	-25.98 to -19.57	Yes	****
D21 vs. D0 IGF	9.506	6.301 to 12.71	Yes	****
D21 vs. D21 IGF	1.548	-1.657 to 4.753	No	ns
D21 vs. D21 IGF LV	-75.72	-78.92 to -72.51	Yes	****
D21 LV vs. D0 IGF	32.28	29.08 to 35.49	Yes	****
D21 LV vs. D21 IGF	24.32	21.12 to 27.53	Yes	****
D21 LV vs. D21 IGF LV	-52.94	-56.15 to -49.74	Yes	****
D0 IGF vs. D21 IGF	-7.958	-11.16 to -4.753	Yes	****
D0 IGF vs. D21 IGF LV	-85.22	-88.43 to -82.02	Yes	****
D21 IGF vs. D21 IGF LV	-77.26	-80.47 to -74.06	Yes	****
cKit
D0 vs. D21	-1.099	-4.304 to 2.106	No	ns
D0 vs. D21 LV	-10.79	-14.00 to -7.589	Yes	****
D0 vs. D0 IGF	0.1503	-3.055 to 3.355	No	ns
D0 vs. D21 IGF	-2.333	-5.538 to 0.8724	No	ns
D0 vs. D21 IGF LV	-37.72	-40.92 to -34.51	Yes	****
D21 vs. D21 LV	-9.695	-12.90 to -6.490	Yes	****
D21 vs. D0 IGF	1.25	-1.955 to 4.455	No	ns
D21 vs. D21 IGF	-1.233	-4.438 to 1.972	No	ns
D21 vs. D21 IGF LV	-36.62	-39.83 to -33.42	Yes	****
D21 LV vs. D0 IGF	10.94	7.739 to 14.15	Yes	****
D21 LV vs. D21 IGF	8.462	5.256 to 11.67	Yes	****
D21 LV vs. D21 IGF LV	-26.93	-30.13 to -23.72	Yes	****
D0 IGF vs. D21 IGF	-2.483	-5.688 to 0.7221	No	ns
D0 IGF vs. D21 IGF LV	-37.87	-41.08 to -34.67	Yes	****
D21 IGF vs. D21 IGF LV	-35.39	-38.59 to -32.18	Yes	****
GATA4
D0 vs. D21	-0.02456	-3.230 to 3.180	No	ns
D0 vs. D21 LV	0.5097	-2.695 to 3.715	No	ns
D0 vs. D0 IGF	-1.012	-4.217 to 2.193	No	ns
D0 vs. D21 IGF	-1.253	-4.458 to 1.952	No	ns
D0 vs. D21 IGF LV	-4.346	-7.551 to -1.141	Yes	**
D21 vs. D21 LV	0.5343	-2.671 to 3.739	No	ns
D21 vs. D0 IGF	-0.987	-4.192 to 2.218	No	ns
D21 vs. D21 IGF	-1.228	-4.433 to 1.977	No	ns
D21 vs. D21 IGF LV	-4.321	-7.526 to -1.116	Yes	**
D21 LV vs. D0 IGF	-1.521	-4.726 to 1.684	No	ns
D21 LV vs. D21 IGF	-1.762	-4.967 to 1.443	No	ns
D21 LV vs. D21 IGF LV	-4.855	-8.060 to -1.650	Yes	***
D0 IGF vs. D21 IGF	-0.2411	-3.446 to 2.964	No	ns
D0 IGF vs. D21 IGF LV	-3.334	-6.539 to -0.1289	Yes	*
D21 IGF vs. D21 IGF LV	-3.093	-6.298 to 0.1122	No	ns
MYH7Â
D0 vs. D21	-2.991	-6.196 to 0.2142	No	ns
D0 vs. D21 LV	-8.084	-11.29 to -4.879	Yes	****
D0 vs. D0 IGF	-1.534	-4.739 to 1.671	No	ns
D0 vs. D21 IGF	-22.7	-25.90 to -19.49	Yes	****
D0 vs. D21 IGF LV	-79.82	-83.03 to -76.62	Yes	****
D21 vs. D21 LV	-5.093	-8.298 to -1.888	Yes	***
D21 vs. D0 IGF	1.456	-1.749 to 4.661	No	ns
D21 vs. D21 IGF	-19.71	-22.91 to -16.50	Yes	****
D21 vs. D21 IGF LV	-76.83	-80.04 to -73.63	Yes	****
D21 LV vs. D0 IGF	6.55	3.345 to 9.755	Yes	****
D21 LV vs. D21 IGF	-14.61	-17.82 to -11.41	Yes	****
D21 LV vs. D21 IGF LV	-71.74	-74.94 to -68.53	Yes	****
D0 IGF vs. D21 IGF	-21.16	-24.37 to -17.96	Yes	****
D0 IGF vs. D21 IGF LV	-78.29	-81.49 to -75.08	Yes	****
D21 IGF vs. D21 IGF LV	-57.12	-60.33 to -53.92	Yes	****
NKX2.5
D0 vs. D21	-22.92	-26.12 to -19.71	Yes	****
D0 vs. D21 LV	-167.3	-170.5 to -164.1	Yes	****
D0 vs. D0 IGF	-0.5674	-3.772 to 2.638	No	ns
D0 vs. D21 IGF	-82.87	-86.07 to -79.66	Yes	****
D0 vs. D21 IGF LV	-524.2	-527.4 to -521.0	Yes	****
D21 vs. D21 LV	-144.4	-147.6 to -141.2	Yes	****
D21 vs. D0 IGF	22.35	19.15 to 25.56	Yes	****
D21 vs. D21 IGF	-59.95	-63.15 to -56.74	Yes	****
D21 vs. D21 IGF LV	-501.3	-504.5 to -498.1	Yes	****
D21 LV vs. D0 IGF	166.7	163.5 to 170.0	Yes	****
D21 LV vs. D21 IGF	84.45	81.24 to 87.65	Yes	****
D21 LV vs. D21 IGF LV	-356.9	-360.1 to -353.7	Yes	****
D0 IGF vs. D21 IGF	-82.3	-85.50 to -79.09	Yes	****
D0 IGF vs. D21 IGF LV	-523.6	-526.8 to -520.4	Yes	****
D21 IGF vs. D21 IGF LV	-441.3	-444.5 to -438.1	Yes	****
TNNi3Â
D0 vs. D21	-0.4743	-3.679 to 2.731	No	ns
D0 vs. D21 LV	-1.359	-4.564 to 1.846	No	ns
D0 vs. D0 IGF	-0.03646	-3.241 to 3.169	No	ns
D0 vs. D21 IGF	-11.58	-14.79 to -8.377	Yes	****
D0 vs. D21 IGF LV	-8.063	-11.27 to -4.858	Yes	****
D21 vs. D21 LV	-0.885	-4.090 to 2.320	No	ns
D21 vs. D0 IGF	0.4378	-2.767 to 3.643	No	ns
D21 vs. D21 IGF	-11.11	-14.31 to -7.903	Yes	****
D21 vs. D21 IGF LV	-7.589	-10.79 to -4.384	Yes	****
D21 LV vs. D0 IGF	1.323	-1.882 to 4.528	No	ns
D21 LV vs. D21 IGF	-10.22	-13.43 to -7.018	Yes	****
D21 LV vs. D21 IGF LV	-6.704	-9.909 to -3.499	Yes	****
D0 IGF vs. D21 IGF	-11.55	-14.75 to -8.341	Yes	****
D0 IGF vs. D21 IGF LV	-8.027	-11.23 to -4.822	Yes	****
D21 IGF vs. D21 IGF LV	3.519	0.3143 to 6.724	Yes	*
